# Supplementary material for: Evidence-based practice and its associated factors among point-of-care nurses working at the teaching and specialized hospitals of Northwest Ethiopia: A concurrent study
Source: PLoS One. 2022 May 5;17(5):e0267347. doi: 10.1371/journal.pone.0267347 (PMC9070954; doi:10.1371/journal.pone.0267347)
Supplement: S2 Appendix — (CSV) [file pone.0267347.s002.csv]

ID	Age_Range	Educational_status	work_service	Place_of_work	working_unit	work_position	EBP_Training	Time_of_EBP_training	Electronic_Device_access	Internet_accessed	EBP_01	EBP_02	EBP_03	EBP_041	EBP_05	EBP_06	EBP_07	K_301	K_302	K_303	k_304	K_305	K_306	K_307	K_308	K_309	K_310	printed_research_article	Refer_journal1	ReadDatabase	Ref_med_apps3	Refer_guidelines	Information_from_training	sharing	Aw_501	Aw_502	Aw_503	Aw_504	Aw_505	Aw_506	Aw_507	Aw_508	Aw_509	Aw_510	Aw_511	skill_601	skill_602	skill_603	skill_604
1	35+	2	36	1	1	1	1	2	5	0	2	2	1	2	2	2	1	1	1	1	1	1	0	0	0	1	1	2	2	2	2	2	2	5	3	3	3	2	1	1	1	3	3	1	3	2	2	4	2
2	25-24	1	6	1	1	1	0		1		1	1	1	2	1	2	2	1	0	0	0	1	0	1	1	1	1	1	1	1	1	1	1	1	1	1	1	1	1	1	1	1	2	2	2	1	1	1	1
3	25-24	1	4	1	1	1	0		1		1	2	1	2	1	2	1	1	1	1	1	0	1	0	1	1	1	3	3	3	3	3	3	3	1	2	1	2	1	1	1	1	2	2	2	4	4	4	4
4	35+	2	10	1	1	2	1	2	5	0	3	2	1	2	2	2	1	1	1	1	0	0	1	0	1	1	1	3	4	1	3	3	4	3	1	2	2	3	2	2	3	2	2	2	2	4	4	5	2
5	35+	1	5	1	1	1	1	1	2		2	3	2	1	3	2	1	0	0	0	0	1	0	1	1	0	0	4	2	3	4	3	5	3	3	2	3	1	2	1	2	2	3	2	2	4	3	4	3
6	25-24	2	5	1	1	1	1	2	3	0	1	2	1	2	2	2	1	0	0	0	0	0	0	0	1	1	0	2	1	3	3	3	1	1	1	2	2	1	3	1	2	2	1	2	3	4	5	4	4
7	30-34	2	5	1	1	1	1	2	3		2	2	1	2	2	2	2	1	1	1	0	0	1	0	1	1	1	3	3	3	3	3	3	3	1	2	1	1	1	1	1	2	3	3	3	3	4	3	3
8	25-24	1	8	1	1	1	1	1	3		2	3	2	2	3	2	2	0	0	0	0	0	1	0	1	1	0	3	2	2	3	1	1	1	2	1	1	1	2	2	1	3	1	1	1	4	3	4	4
9	30-34	1	5	1	1	1	0		2		2	2	1	3	3	1	2	1	0	1	1	0	1	0	1	0	0	1	1	2	1	2	1	2	2	1	2	1	3	2	3	2	3	2	3	5	4	3	2
10	35+	1	3	1	1	1	0		1		2	2	2	2	2	2	2	1	1	1	1	1	1	1	1	1	1	3	2	2	3	3	3	3	1	3	3	1	1	1	2	1	3	3	3	4	4	4	4
11	25-24	1	4	1	1	1	0		3		2	2	2	2	2	2	2	0	0	1	1	1	0	1	0	0	1	2	2	1	2	1	1	2	1	2	1	1	1	2	1	1	2	1	1	1	2	2	3
12	30-34	1	8	1	1	1	0		2		2	2	1	2	2	2	1	1	0	1	0	1	1	0	1	0	1	3	3	2	2	5	5	5	2	3	3	3	2	2	2	2	3	3	3	3	3	3	4
13	20-24	1	2	1	1	1	1	1	3		2	2	2	2	2	2	2	1	1	1	1	1	1	1	1	0	0	2	4	5	5	5	5	5	3	2	2	2	2	1	1	1	1	3	3	3	3	4	4
14	25-24	1	5	1	1	1	0		1		2	2	2	2	3	3	1	1	1	1	1	0	0	0	1	1	0	2	2	3	3	3	2	2	1	1	2	2	1	1	1	2	3	3	3	2	2	5	4
15	25-24	1	4	1	1	1	0		2		2	3	3	2	4	2	3	1	0	0	1	0	1	0	1	0	1	1	2	2	1	2	3	3	2	2	2	2	2	2	3	3	3	3	3	4	3	2	3
16	25-24	1	4	1	1	1	0		2		2	2	2	2	2	2	1	1	1	1	1	1	0	1	1	1	1	2	3	3	3	3	3	3	1	3	2	2	1	1	2	2	3	3	3	5	4	3	4
17	25-24	1	5	1	1	1	0		2		2	2	2	2	2	2	2	1	1	1	1	1	1	0	1	1	0	2	3	3	2	2	2	2	1	2	2	2	1	1	1	2	3	3	3	4	3	2	4
18	25-24	1	1	1	1	1	0		1		2	2	2	2	2	2	1	0	1	0	1	0	0	1	0	1	1	3	3	2	3	5	3	5	1	2	2	2	2	2	2	2	3	3	3	3	2	2	3
19	30-34	1	8	1	1	2	0		1		3	3	2	2	3	3	2	1	0	0	0	0	1	0	1	1	1	1	1	1	5	5	4	1	2	1	1	1	2	1	1	1	3	3	3	3	3	2	4
20	35+	1	5	1	1	1	0		1		2	2	2	2	2	2	1	1	1	1	1	1	1	0	1	1	1	2	2	2	2	3	2	2	2	3	2	1	3	1	1	1	3	3	3	4	4	4	4
21	30-34	1	14	1	1	2	0		3		2	2	2	1	2	1	1	1	0	0	0	0	1	0	1	0	0	1	1	1	2	3	1	1	1	1	1	1	1	1	1	1	1	1	1	4	3	2	3
22	35+	1	7	1	4	1	1	1	1		3	2	2	2	2	2	1	1	1	1	0	0	0	0	1	0	0	2	2	2	2	3	3	3	1	1	1	1	1	1	1	1	2	2	2	4	3	4	4
23	25-24	1	2	1	4	1	0		3		3	3	2	3	3	3	2	1	0	0	1	1	0	1	1	1	1	3	4	3	2	3	2	1	2	2	2	3	3	2	3	2	2	3	3	5	3	2	3
24	30-34	2	5	1	1	1	1	2	5	0	3	3	2	3	4	3	3	1	1	1	0	0	1	0	0	1	1	3	3	4	5	3	3	3	2	3	3	3	1	3	3	2	3	3	3	4	2	3	4
25	25-24	1	3	1	4	1	0		3		2	2	1	1	2	2	2	1	1	1	0	1	1	0	0	1	0	2	2	2	2	1	1	2	1	2	3	3	1	2	2	1	3	3	3	3	3	2	4
26	25-24	1	4	1	4	1	0		3		2	3	1	2	3	3	3	1	1	1	0	0	0	0	1	1	1	3	3	3	3	3	3	4	1	3	3	2	2	1	1	2	2	2	3	4	3	4	4
27	25-24	1	3	1	4	1	0		2		2	2	2	2	2	2	1	1	1	1	1	1	0	0	0	1	0	3	3	5	5	4	2	3	1	2	2	2	1	1	1	1	3	3	2	3	3	3	4
28	25-24	1	4	1	2	1	0		1		3	3	1	3	4	3	2	1	0	1	1	0	0	1	1	0	1	1	1	2	4	3	3	3	3	3	2	3	2	1	3	1	2	2	2	3	2	2	4
29	30-34	1	5	1	2	1	0		2		2	3	2	3	3	3	3	1	1	1	1	1	0	0	0	1	0	2	2	2	3	3	2	2	3	2	2	2	1	1	1	1	3	3	3	3	2	3	3
30	30-34	1	6	1	1	1	0		2		3	3	2	3	3	3	3	1	1	1	0	1	1	0	1	1	1	1	2	1	4	1	4	3	2	3	2	2	1	1	1	1	3	3	3	4	3	4	4
31	35+	1	6	1	1	1	0		4		2	2	2	3	4	2	2	1	1	1	1	1	0	0	0	1	0	2	1	2	1	1	2	2	1	1	1	1	1	1	1	2	2	2	2	4	3	4	4
32	30-34	1	5	1	1	1	0		1		2	3	2	2	2	2	2	1	1	1	0	0	1	0	1	0	1	2	2	2	2	2	3	2	1	2	2	2	1	1	3	3	3	3	3	4	3	3	4
33	20-24	1	2	1	1	1	0		1		1	1	1	1	1	2	1	1	1	1	0	1	0	0	1	1	1	3	1	1	2	3	1	3	2	1	2	2	1	1	1	1	2	1	1	3	2	2	3
34	30-34	1	4	1	3	1	0		2		1	1	1	1	1	1	1	1	1	1	0	0	1	0	0	1	1	3	1	1	5	1	1	1	1	2	1	1	1	1	1	1	3	3	3	3	2	3	2
35	30-34	1	4	1	2	1	0		1		3	3	2	2	3	2	2	1	1	1	1	1	0	1	0	1	1	1	1	2	3	3	3	3	1	1	1	2	1	1	1	1	2	2	2	3	3	2	4
36	30-34	1	7	1	3	1	0		1		2	2	2	2	3	2	2	1	1	1	0	1	0	0	0	1	1	1	1	1	3	1	3	1	1	1	1	1	1	1	1	1	3	3	3	5	3	3	4
37	30-34	1	6	1	2	1	0		2		2	2	2	2	3	2	2	1	1	1	1	0	0	1	1	0	1	2	2	3	3	2	2	3	1	2	1	2	1	1	1	2	2	3	2	3	2	2	2
38	25-24	1	1	1	5	1	0		5	0	2	3	1	2	3	2	2	1	1	1	0	0	1	0	1	1	0	3	3	3	3	3	3	3	1	3	3	3	3	2	2	2	3	3	3	5	5	3	5
39	30-34	2	7	1	5	1	1	2	4		3	3	2	3	4	2	3	0	0	0	0	0	0	0	1	0	1	1	1	4	1	1	2	4	1	3	2	1	1	2	2	2	3	1	2	4	3	4	4
40	35+	2	7	1	5	2	1	2	4		3	3	3	3	3	2	2	1	1	1	1	1	1	0	0	1	1	4	5	5	4	4	4	4	2	3	3	3	1	1	1	1	1	1	1	5	3	4	4
41	25-24	2	6	1	5	3	1	2	5	0	3	2	2	2	2	2	2	1	1	1	1	1	1	0	0	1	0	3	4	4	3	1	2	3	1	3	3	1	1	1	1	2	2	1	1	5	3	4	5
42	25-24	1	7	1	1	1	0		5	0	2	2	2	2	2	2	2	1	1	1	1	0	0	0	1	1	0	1	3	4	1	2	1	3	2	3	3	3	2	1	1	2	2	2	2	5	3	4	5
43	25-24	1	7	1	1	1	0		3		3	3	2	2	2	2	2	1	1	1	0	1	0	0	1	1	1	4	3	1	3	2	3	5	1	2	2	2	1	1	1	1	1	2	1	4	3	4	4
44	30-34	1	12	1	1	1	0		1		2	2	1	2	2	2	2	1	0	0	1	0	0	1	1	0	1	1	3	4	1	1	1	1	1	1	2	2	1	2	1	2	2	3	3	4	2	3	4
45	25-24	1	4	1	1	1	0		1		2	2	2	2	2	2	2	1	1	1	0	1	0	1	1	1	0	2	3	4	4	3	2	2	2	3	1	3	2	1	1	2	3	3	3	2	4	3	4
46	30-34	1	6	1	1	1	0		6	1	3	2	3	3	3	2	2	1	1	1	1	1	0	0	0	1	0	2	3	5	4	1	1	1	2	2	2	1	1	3	1	2	2	2	2	4	2	4	3
47	30-34	1	8	1	1	1	0		1		2	2	2	2	2	2	2	1	0	0	0	0	1	0	1	0	0	2	2	3	2	2	3	3	2	3	1	2	2	3	2	2	2	3	3	4	3	2	4
48	25-24	1	1	1	1	1	1	1	5	0	2	3	2	3	3	3	2	1	1	1	1	1	0	1	1	1	1	3	4	3	3	4	3	4	3	2	1	3	2	1	1	2	3	3	2	4	3	3	5
49	30-34	1	6	1	1	1	0		4		3	3	2	3	3	3	2	1	1	1	1	0	1	0	0	0	0	3	3	4	3	4	2	5	3	3	1	1	2	1	1	2	3	3	3	5	3	4	5
50	25-24	2	5	1	1	1	1	2	5	0	3	2	2	2	3	3	2	1	1	1	1	1	1	0	0	1	1	3	2	3	4	2	2	4	2	3	3	3	1	3	1	1	3	3	3	4	3	5	4
51	30-34	1	6	1	1	1	1	1	5	0	3	3	3	2	3	2	2	1	1	0	0	0	1	0	1	0	0	4	5	5	4	4	4	4	2	3	2	2	2	3	2	3	3	2	3	5	4	4	4
52	30-34	1	4	1	1	1	0		2		2	2	2	2	2	2	2	0	1	0	1	0	0	1	0	0	1	1	3	4	4	4	2	4	2	3	2	3	3	2	3	2	2	2	2	4	3	4	3
53	35+	1	10	1	1	1	0		2		2	2	2	2	2	2	2	1	1	0	0	0	0	1	1	1	0	3	1	1	1	1	1	1	1	2	1	1	1	1	1	1	3	2	3	3	3	3	4
54	35+	1	7	1	1	1	1	1	1		3	3	2	2	3	3	2	1	1	0	0	1	1	0	1	1	0	1	2	4	3	4	4	1	2	1	2	1	2	2	2	1	2	2	3	4	3	4	4
55	30-34	1	5	1	2	2	0		3		3	3	2	2	3	3	2	1	1	1	0	1	0	0	1	1	0	3	2	4	4	4	3	5	1	3	1	1	3	1	2	3	3	1	3	4	3	4	5
56	30-34	1	10	1	1	1	0		2		3	3	2	2	2	2	2	1	1	1	1	1	0	0	0	1	1	2	2	2	2	2	2	3	1	2	2	2	2	2	1	2	2	2	2	4	3	4	3
57	30-34	1	6	1	2	1	0		5	0	3	3	2	2	3	2	2	1	1	0	0	1	1	0	1	1	1	2	3	4	2	1	3	2	1	3	3	2	1	1	1	1	3	3	1	4	4	4	3
58	30-34	1	10	1	1	1	0		3		1	1	1	2	2	1	1	1	1	1	1	1	0	0	1	1	0	2	1	1	1	4	3	5	1	2	2	1	1	1	2	1	1	1	1	4	4	4	2
59	35+	1	10	1	1	1	0		1		2	2	2	2	2	2	1	1	1	1	1	0	1	0	1	0	1	4	3	2	3	2	4	4	2	2	3	2	2	2	3	2	3	2	3	3	2	3	3
60	35+	1	18	1	1	1	0		2		1	1	1	1	1	1	1	1	0	0	0	0	1	0	1	1	0	2	2	1	3	2	2	2	1	1	1	1	1	1	1	1	2	2	2	3	2	3	2
61	25-24	1	6	1	1	1	0		5	0	2	3	2	1	2	1	1	0	1	1	1	0	1	0	0	0	0	1	3	3	2	2	3	5	2	1	2	3	2	3	2	2	2	2	3	4	3	3	4
62	30-34	1	10	1	1	1	0		2		2	1	1	1	1	1	1	1	1	0	0	0	1	0	1	0	0	2	3	3	2	3	2	3	1	2	3	2	3	2	2	3	2	3	2	4	4	3	4
63	25-24	1	7	1	1	1	0		2		2	3	2	2	2	2	1	1	1	1	1	1	0	0	1	0	1	1	2	2	2	2	3	4	1	3	3	2	1	1	1	2	3	3	3	4	4	3	4
64	25-24	1	5	1	1	1	0		1		4	3	2	2	2	2	2	0	0	0	1	1	0	1	1	0	0	1	1	2	2	2	2	3	2	2	2	1	1	1	2	2	2	2	2	3	2	3	3
65	35+	2	10	1	1	1	1	2	3		3	3	2	2	4	3	2	1	1	1	0	0	1	0	1	1	1	4	3	3	4	4	2	4	1	3	3	2	2	3	2	3	3	3	3	4	3	3	4
66	30-34	1	6	1	1	1	0		3		2	3	2	2	2	2	2	0	1	0	0	1	1	0	0	1	0	2	2	2	3	4	1	2	2	1	3	1	1	1	1	1	1	1	2	3	2	2	3
67	30-34	1	10	1	1	1	0		2		3	2	1	2	2	1	1	1	1	0	0	0	1	0	0	1	0	1	2	1	3	4	1	1	2	2	2	1	1	1	1	1	2	2	2	3	2	2	4
68	25-24	1	4	1	1	1	0		3		1	1	1	1	1	1	1	1	1	1	1	1	0	0	1	1	0	1	1	1	4	4	1	1	1	1	1	1	1	1	1	1	3	3	2	3	2	3	3
69	30-34	1	10	1	4	1	1	1	2		2	2	1	1	2	1	1	1	1	1	1	0	0	0	1	1	0	2	4	1	5	5	1	2	1	1	1	2	2	2	3	2	1	1	1	3	2	3	4
70	25-24	1	5	1	4	1	0		1		3	3	2	2	4	2	2	1	1	1	0	1	1	0	0	0	0	2	2	2	3	2	3	2	3	2	1	3	3	3	3	2	2	2	2	3	2	4	4
71	30-34	1	10	1	4	1	1	1	5	0	3	4	2	2	4	3	2	1	1	1	0	0	1	0	1	1	1	3	3	3	3	3	3	3	2	2	2	2	2	2	2	2	2	3	3	4	3	4	4
72	25-24	1	10	1	4	2	1	1	6	0	2	2	2	2	3	2	2	0	1	0	0	1	0	0	1	0	1	3	3	3	3	3	3	3	2	2	2	2	2	2	2	2	1	1	1	4	3	3	4
73	25-24	1	5	1	4	1	0		3		3	3	2	2	3	3	2	1	1	1	0	0	1	0	0	1	1	5	5	4	5	5	1	4	1	3	3	1	1	1	1	1	3	3	3	4	3	4	4
74	25-24	1	8	1	4	1	0		2		3	3	2	2	3	2	2	1	1	1	0	1	1	0	0	1	0	3	1	3	5	2	2	5	1	2	2	2	1	1	1	1	3	3	3	5	3	4	5
75	25-24	1	6	1	4	1	0		2		2	2	2	2	2	2	2	1	1	1	1	1	0	0	1	1	0	3	3	1	3	3	2	5	1	1	1	1	1	1	1	1	3	3	2	5	4	4	5
76	25-24	1	4	1	4	1	1	1	5	1	2	2	2	2	2	2	2	1	0	1	0	0	1	0	1	0	0	3	3	3	3	5	5	5	2	2	2	2	2	2	3	3	3	3	3	4	3	4	4
77	35+	1	10	1	4	1	1	1	3		3	3	2	2	3	2	2	0	1	0	1	1	1	1	1	1	1	2	3	3	3	2	2	3	2	2	2	2	3	3	3	2	2	2	2	4	5	5	4
78	25-24	1	3	1	4	1	0		5	0	3	3	2	3	3	2	4	1	1	1	0	1	0	1	1	1	0	3	1	3	3	1	1	3	2	3	3	1	2	1	2	1	2	1	2	4	4	2	3
79	25-24	1	3	1	1	1	0		3		1	1	1	1	1	1	1	1	1	1	1	1	1	0	0	0	1	1	2	3	4	5	4	3	1	1	1	1	1	1	1	1	1	1	1	1	2	3	4
80	30-34	1	6	1	4	1	1	1	2		4	4	3	2	4	2	2	1	1	1	0	1	0	0	1	1	1	3	3	2	5	2	2	5	2	3	3	3	3	3	2	2	3	3	3	5	4	5	5
81	20-24	1	1	1	1	1	0		2		1	1	1	1	1	1	1	1	1	1	1	0	0	1	0	0	1	2	2	3	5	5	5	5	1	1	1	1	2	2	2	2	2	3	2	4	4	3	4
82	35+	1	6	1	4	1	0		3		3	3	2	2	3	3	2	1	1	1	0	0	1	0	1	1	1	4	4	5	5	3	2	5	1	2	2	2	1	2	1	1	3	3	1	4	4	4	5
83	25-24	1	3	1	2	1	0		1		3	3	2	2	2	2	2	1	0	1	0	0	1	0	1	1	1	1	1	1	1	1	1	1	1	1	1	1	1	1	1	1	1	1	1	4	2	3	4
84	30-34	1	6	1	2	1	0		2		3	4	3	2	2	3	2	1	0	0	0	1	1	1	1	1	1	3	2	2	5	5	2	5	2	2	2	2	2	3	3	3	3	3	3	5	4	4	4
85	30-34	1	8	1	2	1	0		1		2	2	3	3	2	3	3	1	1	1	0	0	1	0	0	0	0	4	3	5	4	5	4	3	1	2	2	2	2	2	2	2	3	3	3	4	3	3	3
86	25-24	1	8	1	2	1	0		3		3	3	2	2	2	3	2	0	1	0	0	0	1	0	1	0	0	1	1	1	1	1	1	1	2	1	1	1	1	1	1	1	1	1	1	3	2	3	4
87	25-24	1	5	1	4	1	0		2		3	3	2	2	2	3	2	1	1	1	0	0	1	0	0	1	1	3	2	5	4	4	1	2	3	3	2	3	3	3	3	3	3	3	3	5	5	4	4
88	25-24	1	4	1	4	1	1	1	5	0	4	3	3	3	3	3	4	1	1	1	1	0	0	1	1	1	1	3	3	3	3	3	3	3	2	2	2	2	2	2	2	2	3	3	3	4	4	4	4
89	25-24	1	2	1	4	1	0		3		2	3	1	1	4	2	2	1	1	1	1	1	1	0	0	0	1	3	2	3	5	2	3	3	2	2	2	1	2	1	2	2	3	2	2	3	2	4	4
90	25-24	1	6	1	4	1	0		3		4	3	4	2	2	2	2	0	1	0	0	1	0	1	0	1	0	3	2	1	5	2	3	5	1	1	1	1	1	1	1	1	3	3	3	4	4	2	2
91	25-24	1	4	1	4	1	0		3		2	2	1	1	1	4	1	0	0	1	0	0	1	0	1	1	0	3	2	1	3	3	3	3	2	2	2	2	2	2	2	3	2	2	2	3	2	2	3
92	25-24	1	5	1	4	1	0		1		3	2	2	4	3	4	2	1	1	1	1	0	0	1	1	1	0	3	3	4	4	4	4	4	2	3	2	2	3	2	1	3	3	3	3	4	2	4	3
93	25-24	1	4	1	4	1	0		1		4	3	2	2	2	3	2	0	0	1	0	1	0	0	1	0	0	4	5	4	5	4	5	4	2	1	3	1	2	3	2	3	3	2	3	3	2	3	4
94	30-34	1	5	1	5	1	0		3		2	3	2	2	4	2	2	1	1	1	0	0	1	0	1	1	1	1	2	3	4	1	2	3	1	2	3	1	2	3	1	2	3	1	2	4	2	3	4
95	25-24	1	4	1	4	1	0		3		3	2	1	2	2	3	1	0	0	0	0	0	1	0	1	1	1	1	1	1	1	1	1	1	1	1	1	1	1	1	1	1	1	1	1	4	2	3	4
96	30-34	1	6	1	4	1	0		3		3	3	2	2	3	3	4	1	1	1	1	1	1	0	0	0	1	2	4	4	4	2	3	5	3	3	2	2	3	3	2	3	3	3	3	5	4	4	5
97	25-24	1	5	1	4	1	0		3		2	3	2	2	2	2	2	1	1	1	1	1	1	0	0	0	1	1	1	1	1	1	1	1	1	1	1	1	1	1	1	1	1	1	1	4	3	3	4
98	30-34	1	10	1	2	1	0		3		2	2	1	1	2	2	1	1	1	1	1	1	0	1	0	0	1	4	3	4	4	5	3	2	1	1	2	2	1	1	1	1	3	3	3	4	3	4	4
99	30-34	1	5	1	1	1	0		5	0	3	3	2	2	4	3	2	1	1	1	0	1	1	0	1	1	1	5	5	5	5	4	2	5	2	2	2	2	2	1	2	2	1	3	3	4	3	4	4
100	25-24	1	5	1	1	1	0		6	0	3	2	1	2	2	2	1	1	1	1	1	0	0	0	1	1	1	1	1	2	3	3	2	3	1	1	1	2	3	3	1	1	2	2	3	4	3	3	3
101	30-34	1	5	1	1	1	0		6	0	3	3	2	2	2	3	2	1	1	1	1	1	0	1	1	1	0	1	1	3	3	2	3	1	1	1	2	3	1	1	2	2	2	3	3	5	4	4	5
102	25-24	1	4	1	1	1	0		2		1	2	2	2	3	2	2	0	1	1	0	1	0	0	0	1	1	1	2	1	2	1	1	1	1	1	1	2	3	3	3	2	2	1	2	4	3	2	2
103	30-34	1	6	1	1	1	0		6	0	1	1	1	1	1	1	1	1	1	1	1	1	1	0	1	1	1	3	3	3	2	2	3	2	1	1	2	1	1	2	2	2	1	2	1	4	3	4	4
104	25-24	2	7	1	1	1	1	2	3		2	2	2	3	1	1	3	1	1	1	1	1	1	0	1	0	0	3	3	4	3	2	2	2	2	1	1	1	1	1	1	1	1	2	2	4	4	4	4
105	25-24	1	5	1	3	1	0		3		2	2	1	2	3	2	2	1	1	1	0	0	1	0	1	1	1	2	1	2	2	2	2	2	2	2	2	2	2	2	2	2	2	2	2	3	2	3	3
106	25-24	1	5	1	3	1	0		3		1	2	3	1	2	3	2	1	1	0	1	0	0	0	1	0	0	1	1	2	1	2	1	2	1	1	1	2	2	2	2	2	1	2	2	5	3	4	5
107	30-34	1	2	1	1	1	0		2		3	3	1	2	2	1	2	1	1	0	1	0	0	0	1	1	0	3	1	1	2	5	3	2	2	3	1	1	1	1	2	2	3	2	3	5	4	3	3
108	25-24	1	6	1	1	1	0		1		1	1	1	1	1	1	1	1	1	1	0	1	0	0	1	1	1	1	3	2	1	2	2	2	2	2	2	2	2	2	2	2	1	1	1	3	3	2	3
109	25-24	1	3	1	1	1	0		6	0	1	1	1	1	1	1	1	1	1	1	1	0	1	0	0	0	1	3	3	4	3	4	4	4	1	1	1	1	2	2	2	2	1	2	1	4	3	3	4
110	30-34	1	10	1	1	1	0		3		3	3	3	2	4	2	2	0	0	0	1	0	0	0	1	0	0	2	3	4	4	3	4	4	2	3	3	2	2	2	2	3	3	3	3	4	4	4	5
111	30-34	1	7	1	1	1	0		2		3	3	3	2	3	2	2	0	0	1	1	0	0	1	1	1	0	1	3	3	2	2	2	2	1	1	1	1	1	1	1	1	1	1	1	4	4	3	3
112	30-34	1	10	1	1	1	0		3		3	3	4	3	2	2	2	1	0	0	1	1	1	0	0	0	0	1	3	2	1	3	2	1	2	3	1	2	1	3	2	1	1	3	1	4	3	3	4
113	25-24	1	6	1	1	1	0		6	0	4	3	2	2	3	3	2	1	1	1	1	1	0	0	1	1	0	2	2	2	3	2	1	2	2	2	2	2	1	1	1	1	1	1	1	4	2	3	3
114	25-24	1	3	1	1	1	0		3		1	1	2	2	3	2	3	1	1	1	1	1	0	0	0	1	1	3	1	1	4	3	2	5	1	1	1	1	1	1	1	1	3	3	2	4	3	4	4
115	25-24	1	2	1	1	1	1	1	3		2	3	2	2	3	2	1	1	1	1	1	1	0	0	1	1	1	1	1	5	5	3	2	3	1	1	1	1	1	1	2	2	3	3	3	4	3	4	4
116	30-34	2	5	1	1	1	1	2	5	0	3	3	2	3	4	3	2	1	1	1	1	1	1	0	0	1	0	2	2	4	4	4	2	5	2	3	3	3	1	2	1	3	3	3	2	5	5	4	4
117	30-34	1	11	1	1	1	1	1	3		2	3	2	4	3	3	2	1	1	1	1	1	0	1	0	1	0	2	3	2	3	2	3	2	2	2	1	1	2	2	2	2	1	1	1	4	3	2	4
118	25-24	1	2	1	1	1	0		2		2	2	1	1	1	1	1	1	0	0	0	0	1	1	1	1	1	1	1	1	1	1	1	1	1	1	1	1	1	1	1	1	1	1	1	3	2	2	3
119	35+	1	22	1	1	1	0		2		2	1	1	1	1	2	2	1	1	1	1	1	0	1	1	1	0	3	3	1	3	3	3	2	2	2	1	1	1	1	2	2	2	2	2	4	2	4	4
121	35+	1	12	1	1	1	1	1	6	0	1	2	3	3	3	2	2	0	1	1	0	0	1	0	0	1	1	1	2	2	1	1	3	3	3	1	1	2	3	3	3	3	1	2	2	4	2	2	3
122	25-24	1	6	1	1	1	0		2		3	3	3	3	4	3	2	1	1	0	0	1	1	0	1	0	1	3	3	2	2	1	2	1	1	2	1	1	2	1	1	2	2	1	1	4	3	3	4
123	30-34	1	2	1	1	1	0		3		3	3	2	2	2	3	4	1	1	1	1	1	1	1	0	1	1	3	4	5	5	5	4	4	3	3	3	3	3	3	3	3	3	3	3	4	4	5	4
124	30-34	1	8	1	1	1	1	1	3		1	2	3	2	3	1	2	1	1	1	1	1	1	0	0	1	1	3	3	3	4	4	3	4	2	2	2	2	2	2	2	2	2	3	2	4	4	4	4
125	35+	1	14	1	1	3	0		5	0	3	2	2	3	3	1	2	1	1	1	1	1	0	0	0	1	0	3	3	3	3	4	3	4	1	1	1	1	1	1	1	1	3	3	3	4	3	5	4
126	30-34	1	5	1	2	1	0		2		2	2	1	2	2	2	2	1	1	0	0	0	0	0	0	1	0	3	4	3	4	3	4	4	1	1	1	1	1	1	1	1	1	3	3	4	3	3	3
127	30-34	1	5	1	2	1	0		3		2	3	1	1	1	2	1	1	1	0	0	0	0	0	0	1	0	2	2	1	2	2	2	2	1	1	1	1	1	1	1	1	1	1	1	3	3	3	3
128	30-34	1	11	1	1	1	1	1	3		1	3	2	1	3	2	2	1	1	1	1	1	0	0	1	0	0	3	1	2	3	4	3	5	2	2	2	2	1	1	2	2	2	3	3	4	3	4	5
129	25-24	1	5	1	1	2	0		6	0	3	2	1	2	3	3	2	0	1	1	1	1	0	0	0	0	0	3	4	5	4	5	3	4	2	3	2	3	1	3	3	3	3	3	3	4	4	4	4
130	35+	1	11	1	1	1	0		3		2	2	1	1	2	3	2	1	1	1	1	1	0	0	0	0	0	1	1	2	2	5	3	3	1	1	1	1	1	1	1	1	2	2	2	4	3	4	4
131	30-34	1	10	1	1	1	0		2		2	3	2	4	2	3	2	1	1	1	1	1	0	0	1	1	0	3	3	3	3	3	3	5	3	1	2	2	3	2	3	3	3	3	3	4	4	3	5
132	25-24	1	5	1	1	1	0		2		2	1	2	3	3	1	2	1	1	1	1	1	0	0	1	1	1	4	3	3	5	3	2	2	3	1	1	2	2	1	1	3	3	3	3	4	4	3	5
133	20-24	1	3	1	3	1	0		2		1	1	1	1	1	1	1	1	1	1	1	1	0	0	0	0	1	1	2	3	3	4	5	3	1	1	1	1	1	1	1	1	2	2	2	4	3	4	3
134	30-34	1	7	1	3	1	0		3		2	2	2	2	2	2	1	1	0	0	1	0	1	0	1	1	1	1	2	3	4	5	2	4	1	1	1	1	1	1	1	1	1	1	1	3	2	2	3
135	30-34	1	3	1	3	1	0				3	2	2	2	4	3	2	1	0	1	0	1	1	0	1	0	0	1	2	1	1	1	1	1	1	1	1	1	1	1	1	1	1	1	1	3	3	4	3
136	30-34	1	6	1	3	1	0		3		1	1	1	1	1	1	1	1	0	0	0	0	1	0	1	0	0	1	1	1	1	1	1	1	1	1	1	1	1	1	1	1	1	1	1	3	2	3	3
137	30-34	2	3	1	1	1	1	2	3		3	2	2	2	3	2	2	1	1	1	0	0	0	0	0	1	1	1	2	4	4	3	2	4	1	1	3	2	1	2	1	3	3	3	3	3	2	3	2
138	25-24	2	4	1	1	1	1	2	2		1	1	1	1	2	2	1	1	1	1	1	1	0	1	1	1	1	1	1	1	1	1	1	1	3	3	1	1	3	3	3	3	2	2	2	4	2	3	4
139	25-24	1	6	1	3	1	0		3		1	2	2	2	3	2	3	1	1	0	0	0	0	0	1	0	0	1	2	1	2	4	1	1	2	2	1	1	1	1	1	1	1	1	1	3	2	2	3
140	30-34	1	7	1	3	1	0		3		1	1	1	1	1	1	1	1	1	1	0	0	0	0	1	0	1	1	1	1	3	4	1	1	1	1	1	1	1	1	1	1	3	3	2	3	2	3	3
141	30-34	1	11	1	1	1	0		5	0	2	3	2	1	3	2	2	1	1	1	1	0	0	0	1	0	1	4	3	4	3	2	5	3	1	3	3	2	2	2	1	1	3	2	1	4	3	3	4
142	25-24	1	5	1	4	1	0		3		2	3	1	2	2	3	2	1	1	1	1	1	1	0	1	0	0	2	1	3	4	5	1	3	1	3	2	1	1	2	1	3	3	2	3	4	3	4	5
143	30-34	1	6	1	1	1	0		2		2	3	2	1	3	2	2	1	1	0	0	0	1	0	1	1	1	3	2	3	2	4	5	3	1	2	3	1	1	1	2	3	3	3	3	4	5	4	3
144	25-24	1	7	1	1	1	0		3		3	4	3	2	3	2	4	1	1	1	0	0	1	0	1	1	1	3	3	4	4	5	2	3	1	3	2	1	1	1	1	3	3	2	3	4	5	4	5
145	35+	2	8	1	1	1	1	2	5	0	3	3	2	3	4	2	3	1	1	0	0	1	0	0	1	0	1	4	3	2	5	5	2	3	1	3	3	3	2	2	1	1	3	3	1	5	4	5	4
146	30-34	1	9	1	1	1	0		2		3	2	2	3	3	2	3	1	1	1	1	1	0	0	1	1	0	2	3	4	4	3	2	3	1	3	2	1	1	1	1	1	2	3	2	4	4	4	4
147	30-34	2	10	1	1	1	1	2	2		3	3	2	4	2	2	2	0	0	0	0	1	1	0	1	0	1	2	3	5	4	3	2	4	1	3	3	3	1	2	1	3	3	3	1	5	3	5	4
148	25-24	1	3	1	5	1	0		3		1	1	1	1	1	1	1	1	1	1	0	0	0	0	0	1	1	3	4	3	4	3	3	3	1	1	1	1	1	1	1	3	3	2	2	3	4	3	2
149	30-34	1	8	1	5	1	0		2		2	3	3	2	3	1	2	1	1	1	1	1	1	0	1	0	1	1	1	1	4	4	3	4	1	1	1	1	1	1	1	2	3	3	2	3	3	3	3
150	30-34	1	4	1	1	1	0		3		3	2	1	2	4	3	2	1	1	1	1	0	0	0	0	1	1	2	1	1	4	4	2	3	1	1	1	1	1	1	2	2	3	3	2	4	3	4	3
151	25-24	1	4	1	1	1	0		3		3	4	3	3	4	2	2	1	0	0	0	0	1	0	1	1	1	1	3	4	4	5	4	3	1	3	3	2	1	1	1	3	3	2	1	4	3	4	4
152	30-34	1	6	1	1	2	0		6	0	3	3	4	2	2	3	2	1	0	1	1	0	1	1	0	1	1	4	3	2	4	5	3	4	1	3	3	1	1	2	2	3	3	3	2	4	3	4	4
153	30-34	1	10	1	5	1	0		3		2	3	2	2	3	2	2	1	1	1	1	0	0	0	1	1	0	2	3	3	4	4	4	4	1	1	1	1	1	1	2	2	3	3	1	4	3	4	4
154	25-24	1	7	1	5	1	0		3		3	3	2	1	2	3	2	1	1	1	1	1	1	0	0	0	0	3	3	3	4	5	2	3	1	1	1	1	1	1	1	1	3	2	2	4	3	4	3
155	25-24	1	3	1	1	1	0		2		3	2	3	2	3	1	2	1	0	0	0	0	1	0	1	1	1	3	3	3	3	4	2	3	1	1	1	1	1	1	2	3	3	3	3	4	3	4	4
156	35+	2	10	1	1	1	1	2	1		3	4	4	3	3	3	2	0	1	0	1	0	1	0	0	1	1	3	3	3	4	4	2	3	1	3	3	3	1	2	2	2	3	2	3	4	4	3	4
157	25-24	1	9	1	1	1	0		2		2	3	3	2	3	2	3	1	1	1	1	1	1	0	0	0	1	2	2	2	3	3	4	4	1	1	1	2	1	2	1	2	2	2	2	4	4	4	4
158	25-24	2	6	1	1	1	1	2	2		3	3	2	4	3	3	2	1	1	1	1	1	1	0	1	1	1	2	3	4	5	3	2	2	1	3	3	3	1	2	2	3	3	3	2	5	3	4	4
159	25-24	1	3	1	3	1	0		2		3	4	3	3	3	2	3	1	1	1	1	1	0	0	0	0	0	3	3	3	3	3	3	3	1	3	2	2	1	1	1	2	2	2	2	4	4	4	4
160	30-34	2	8	1	1	1	1	2	2		3	3	4	3	3	1	3	1	1	1	1	1	0	0	0	0	0	3	4	3	4	5	2	3	2	2	2	1	1	1	1	2	3	2	2	4	3	4	4
161	25-24	1	2	1	5	1	0		3		2	3	2	1	3	2	2	0	0	0	1	0	0	0	1	0	1	4	4	2	3	1	1	5	2	2	2	2	1	1	2	1	3	3	1	3	2	2	4
162	30-34	2	5	1	3	1	1	2	5	0	1	3	2	3	1	3	2	1	1	1	1	1	1	0	0	1	1	3	2	4	4	2	1	3	1	3	3	2	1	2	2	2	3	3	3	4	3	4	4
163	25-24	1	3	1	3	1	0		3		2	2	1	2	3	1	2	1	1	1	1	1	0	0	0	1	0	4	3	3	3	3	3	3	2	2	2	2	2	2	2	2	2	2	2	4	3	4	4
164	25-24	1	1	1	3	1	0		1		1	1	1	1	1	1	1	1	0	0	0	0	1	0	1	1	1	3	3	3	3	4	3	2	1	2	2	1	1	1	1	1	3	1	3	4	4	4	4
165	25-24	1	2	1	3	1	0		2		3	3	2	3	3	3	3	0	1	0	1	1	0	1	1	0	1	2	3	1	2	2	2	2	2	2	2	2	2	2	2	3	3	1	3	4	3	4	4
166	30-34	1	8	1	3	1	0		2		1	3	2	1	3	1	1	1	0	0	0	0	1	0	1	0	1	1	1	1	1	2	1	1	2	2	2	2	2	2	2	2	2	2	2	3	3	3	3
167	25-24	1	4	1	1	1	0		2		3	1	1	2	3	2	2	1	1	1	0	0	1	1	0	1	1	3	3	3	3	3	3	3	1	3	2	1	1	1	1	2	3	2	3	4	3	4	4
168	25-24	1	4	1	2	1	0		1		1	3	1	3	2	1	2	1	1	0	0	0	1	0	1	1	0	2	2	2	2	4	2	2	1	3	2	1	1	1	1	1	2	2	1	3	3	2	3
169	30-34	1	6	1	2	1	0		3		3	2	1	3	2	3	2	1	1	1	1	1	1	0	1	1	1	4	4	4	5	5	2	4	3	2	2	2	2	2	2	2	3	3	3	4	3	4	4
170	25-24	2	5	1	2	1	1	2	6	0	2	3	2	4	3	3	2	1	1	0	0	0	1	0	1	1	1	1	1	1	3	4	1	1	2	2	2	2	2	2	2	2	2	2	2	4	3	3	3
171	30-34	1	5	1	5	1	0		1		1	2	3	2	1	2	3	1	1	1	0	0	0	0	0	0	0	2	2	2	2	4	1	1	2	2	2	2	1	2	2	2	2	2	2	3	2	3	3
172	25-24	1	5	1	5	1	1	1	3		1	1	1	1	1	1	1	1	1	1	1	1	0	0	1	1	1	3	3	3	3	3	3	3	2	2	2	2	2	2	2	2	2	2	2	3	2	3	3
173	30-34	1	10	1	5	1	0		1		1	1	1	1	1	1	1	1	1	1	1	1	0	0	0	1	1	1	2	2	2	3	1	2	1	2	2	2	2	2	2	2	2	2	2	3	2	2	3
174	30-34	1	6	1	5	1	0		3		3	2	1	2	3	3	2	1	1	1	1	1	0	0	1	1	0	1	1	1	1	1	2	2	1	3	1	1	1	1	1	1	1	1	1	3	2	3	2
175	30-34	1	10	1	5	1	0		2		3	4	2	2	2	3	2	1	1	1	1	1	0	0	1	1	0	5	1	2	2	2	1	1	2	2	1	1	1	1	1	2	2	1	1	3	2	2	3
176	35+	1	18	1	1	1	0		2		1	1	1	1	1	1	1	1	1	1	1	1	0	0	0	0	0	2	1	1	1	1	5	5	2	3	2	2	2	2	2	2	1	3	3	3	2	2	2
177	30-34	1	10	1	5	1	0		2		3	2	1	2	2	1	2	1	1	1	1	1	0	0	1	0	0	3	4	4	4	3	3	3	2	2	2	2	2	2	2	3	2	2	2	3	3	4	4
178	35+	1	19	1	5	1	0		1		2	3	2	3	4	3	2	1	1	1	1	1	0	0	0	1	0	2	2	2	1	3	3	3	2	2	2	2	1	1	1	1	2	2	2	4	3	4	4
179	35+	2	14	1	5	2	1	2	6	0	2	3	4	2	3	3	2	1	1	1	1	1	1	0	0	0	1	2	2	3	1	2	2	2	2	3	2	3	1	2	2	2	2	2	2	4	3	3	4
180	35+	1	28	1	5	1	0		2		2	2	1	1	1	2	1	1	1	0	1	1	0	1	1	1	0	3	3	3	3	3	3	3	1	2	1	2	1	1	3	3	2	1	2	3	2	2	3
181	35+	2	10	1	5	2	1	2	3		3	3	2	2	3	4	2	1	1	1	1	1	1	0	0	1	1	4	3	3	3	4	3	5	2	3	2	2	2	2	2	2	2	2	2	4	3	4	4
182	30-34	1	7	1	1	1	0		1		1	2	3	2	3	1	3	1	1	1	1	1	1	1	1	1	1	3	3	3	3	3	3	3	1	2	2	1	1	1	1	1	2	2	2	4	3	5	5
183	25-24	2	6	1	2	1	1	2	3		4	3	2	4	3	3	2	1	1	1	1	1	1	0	0	1	0	4	3	2	3	4	4	4	2	3	3	3	2	3	3	2	2	2	3	4	3	2	4
184	30-34	1	6	1	1	1	0		2		2	3	2	1	3	2	2	1	1	1	1	1	0	1	1	1	1	2	2	2	2	2	2	1	2	2	2	2	2	2	2	2	3	3	3	4	3	5	5
185	30-34	1	8	1	1	1	0		5	0	1	2	3	2	1	3	2	1	1	1	1	1	1	0	1	1	1	1	2	3	4	4	1	1	2	2	2	2	2	1	1	2	3	3	3	4	3	4	4
186	35+	2	8	1	1	1	1	2	1		2	2	1	2	3	2	3	1	1	1	1	1	1	0	1	1	1	1	1	1	3	3	2	1	1	2	2	2	1	1	1	2	3	3	3	4	3	4	5
187	25-24	1	7	1	1	1	0		1		2	3	1	1	3	2	1	1	1	1	1	1	1	0	1	1	1	2	2	2	2	4	2	2	2	2	2	2	2	2	2	2	2	2	2	4	3	4	4
188	30-34	1	4	1	1	1	0		1		2	3	2	1	3	2	2	0	1	0	1	0	1	1	0	1	1	1	1	1	2	1	2	1	1	1	1	1	1	1	1	2	3	3	3	3	2	2	4
189	25-24	1	7	1	1	1	0		2		2	1	1	1	1	1	1	1	1	0	1	0	1	1	0	1	1	3	3	3	3	3	3	3	2	2	2	2	2	2	2	2	2	2	2	4	3	4	5
190	25-24	1	4	1	2	1	0		5	0	3	2	2	2	3	2	2	1	1	1	0	1	1	0	0	1	0	1	1	2	2	2	3	3	2	3	3	2	1	1	1	1	1	3	2	3	2	3	3
191	25-24	1	3	1	2	1	0		1		2	2	1	2	3	1	1	1	1	0	1	1	0	0	0	0	0	3	3	2	2	3	2	2	1	1	1	1	1	2	1	2	1	1	1	4	3	2	3
192	30-34	2	6	1	5	1	1	2	3		3	3	2	3	3	2	4	1	1	1	1	1	1	0	1	1	1	3	4	3	4	4	4	4	1	3	3	3	1	2	1	3	3	3	2	4	3	5	4
193	25-24	1	6	1	5	1	0		3		2	2	3	4	3	2	2	1	1	1	0	0	0	0	1	1	0	3	3	4	4	4	2	2	1	3	3	2	1	1	1	3	3	2	2	4	3	4	5
194	30-34	1	8	1	1	1	0		3		2	3	4	2	3	1	2	1	1	1	1	1	0	0	0	0	0	3	4	3	4	3	3	3	2	2	2	2	2	2	2	2	2	2	2	4	3	4	4
195	25-24	1	2	1	1	1	0		2		1	1	1	1	1	1	1	1	1	1	1	1	0	0	0	0	0	4	3	4	3	5	4	3	1	3	2	2	1	1	2	2	3	3	2	4	3	4	4
196	25-24	1	7	1	5	1	0		2		3	3	1	1	4	3	2	0	1	0	1	0	1	1	0	1	0	2	3	2	3	5	4	3	1	1	1	1	1	1	2	3	3	2	2	4	3	4	4
197	30-34	2	6	1	1	1	1	2	5	0	3	4	3	3	4	2	2	1	0	1	0	1	0	0	1	0	1	4	4	4	4	4	2	2	1	3	3	2	1	2	1	2	3	3	2	4	3	5	4
198	30-34	1	9	1	1	2	0		2		3	4	3	3	4	3	2	0	1	0	1	1	0	0	1	1	0	3	3	3	4	4	4	3	1	3	3	3	1	2	1	2	3	2	2	4	3	3	4
199	25-24	1	4	1	1	1	0		3		3	4	4	3	3	3	3	1	1	1	1	0	0	0	1	1	0	3	3	3	3	4	4	4	1	3	2	2	1	1	1	2	3	2	2	4	3	4	4
200	30-34	1	9	1	1	1	0		2		2	3	2	3	4	2	1	1	1	1	0	1	0	0	1	1	1	3	3	3	4	4	2	2	1	1	1	1	1	1	1	1	1	1	1	4	3	3	4
201	30-34	1	5	2	1	1	0		2		1	1	2	2	1	2	2	1	1	1	0	1	0	0	1	0	0	2	3	2	3	3	2	4	1	1	1	1	1	1	1	1	1	2	3	3	2	3	3
202	25-24	1	4	2	1	1	1	1	1		3	3	2	1	2	3	2	1	1	1	1	1	1	0	1	1	1	2	3	2	5	4	5	4	2	3	1	2	3	3	1	2	3	3	3	4	3	5	5
203	25-24	1	3	2	1	1	0		1		2	3	1	2	3	3	2	0	1	1	0	0	0	0	1	1	1	1	1	2	3	4	1	1	1	2	1	1	1	1	1	2	1	1	2	3	2	3	4
204	30-34	1	8	2	1	1	0		3		1	1	1	1	1	1	1	0	0	0	0	0	1	0	1	1	1	1	1	1	3	4	1	1	1	1	1	1	1	1	1	1	1	1	1	3	2	2	2
205	25-24	1	3	2	1	1	0		1		1	1	1	1	1	1	1	1	0	0	0	0	1	0	1	0	0	1	1	1	1	1	1	1	1	1	1	1	1	1	1	1	1	1	1	3	2	2	2
206	25-24	1	4	2	1	1	0		3		2	3	1	1	2	2	2	1	1	1	1	1	0	0	0	0	1	2	3	2	2	3	1	3	1	1	1	1	1	1	1	2	3	2	3	3	2	4	4
207	25-24	1	3	2	1	1	0		1		1	2	2	4	3	2	2	1	1	1	0	0	1	0	1	1	1	2	2	3	2	3	2	3	1	1	1	1	1	1	2	2	1	3	3	3	2	4	4
208	25-24	1	12	2	1	1	0		5	0	3	2	1	3	2	1	2	1	0	1	1	1	1	0	1	0	0	4	4	2	2	5	4	4	1	1	1	2	1	1	1	1	1	1	3	4	3	5	4
209	35+	1	10	2	1	1	0		5	0	1	1	1	1	1	1	1	1	1	1	1	0	0	1	0	1	1	3	3	1	2	3	3	4	1	1	1	1	1	1	1	1	1	1	1	4	2	4	4
210	20-24	1	1	2	1	1	0		5	0	2	3	1	2	3	1	1	1	1	0	1	1	1	1	1	1	1	3	3	4	3	3	3	3	2	2	2	3	2	3	3	3	2	2	2	3	2	4	4
211	20-24	1	1	2	1	1	0		2		2	2	1	1	2	2	1	1	1	1	1	1	1	0	1	0	1	2	4	2	3	3	2	2	1	2	2	1	2	1	1	1	1	1	1	3	2	2	3
212	25-24	1	3	2	1	1	0		3		1	3	2	2	3	1	2	1	1	1	1	1	0	0	1	1	1	2	3	5	4	5	5	5	1	3	3	2	2	2	3	3	2	3	3	4	3	5	5
213	30-34	1	13	2	5	1	1	1	3		1	3	1	2	3	1	1	0	0	0	0	0	0	0	1	1	0	3	4	2	3	4	3	5	3	1	2	2	1	2	3	2	3	3	3	4	3	3	2
214	25-24	1	5	2	1	1	1	1	2		2	2	1	1	2	3	1	1	1	1	1	0	1	0	1	0	0	2	3	2	2	1	1	1	1	1	2	1	1	1	1	1	3	3	2	3	2	2	1
215	25-24	1	3	2	4	1	1	1	4		2	2	1	1	2	2	2	0	0	0	1	1	1	1	0	0	0	2	1	1	1	1	2	2	2	2	2	2	1	1	3	3	3	2	2	4	3	5	5
216	25-24	1	3	2	4	1	0		2		2	2	1	2	3	2	1	1	0	0	0	0	0	0	1	1	1	2	3	3	4	4	2	3	2	1	1	1	1	1	1	2	1	2	3	4	3	2	3
217	25-24	2	4	2	5	3	1	2	2		1	1	1	1	1	1	1	1	1	1	1	1	1	0	1	1	0	2	1	1	1	1	2	5	1	2	2	2	2	1	1	2	3	2	2	3	2	5	5
218	30-34	2	2	2	4	2	1	2	3		1	2	2	2	3	2	2	1	0	0	1	0	1	1	0	1	0	2	1	2	3	1	2	3	1	2	1	1	1	1	1	1	2	2	1	1	2	1	3
219	30-34	1	4	2	4	1	0		1		1	2	1	1	2	3	1	0	1	0	0	0	1	0	0	0	1	3	4	2	4	3	2	1	2	3	2	1	2	3	2	2	2	3	2	3	4	3	3
220	25-24	1	6	2	4	1	0		2		1	1	1	1	1	1	1	1	0	0	0	1	0	0	0	1	0	4	3	2	1	2	3	4	3	2	1	1	1	2	1	2	3	2	3	1	3	2	4
221	25-24	1	7	2	1	1	0		2		2	3	2	3	2	1	1	1	1	1	1	0	0	1	1	1	1	4	3	3	3	4	2	1	2	2	2	2	2	2	2	2	3	2	3	3	3	4	4
222	20-24	1	1	2	4	1	0		2		2	3	2	3	2	1	2	1	1	1	1	1	1	0	1	0	0	2	2	2	2	2	2	2	1	2	2	2	2	2	2	2	3	2	3	4	4	4	3
223	25-24	1	2	2	4	1	0		2		1	3	1	2	3	1	3	1	1	1	0	1	0	1	0	0	1	3	3	3	3	4	2	1	1	3	2	3	1	1	1	2	2	1	2	2	3	3	3
224	25-24	1	3	2	4	1	1	1	3		2	3	2	3	3	1	2	1	1	1	1	1	0	0	0	1	1	3	3	2	3	3	3	3	1	1	1	1	1	1	1	3	3	3	3	4	2	3	4
225	30-34	1	7	2	5	1	1	1	6	1	2	2	1	1	2	1	1	1	1	1	0	0	1	0	1	1	1	1	1	2	1	2	1	1	1	3	3	3	3	2	3	2	3	2	1	4	3	3	4
226	25-24	1	1	2	4	1	0		1		2	2	1	1	1	1	1	1	1	1	0	0	0	1	1	1	1	1	2	5	5	4	1	1	1	3	2	2	1	1	2	2	3	2	2	4	4	3	4
227	30-34	1	2	2	4	1	0		3		3	2	1	1	2	1	2	1	1	1	1	1	0	1	0	1	0	4	1	4	5	3	5	1	1	1	1	1	1	2	3	3	2	3	3	4	4	4	4
228	20-24	1	1	2	4	1	0		2		2	3	1	1	2	2	1	0	0	1	0	1	0	0	1	0	0	4	2	2	3	1	4	3	2	3	2	2	2	2	2	2	3	3	1	4	2	5	3
229	20-24	1	2	2	4	1	1	1	3		2	2	1	2	3	1	1	1	0	1	0	0	0	0	1	0	1	3	4	3	3	3	4	2	2	2	2	1	2	1	1	1	3	3	2	3	2	3	3
230	25-24	1	8	2	1	1	0		1		1	1	1	1	1	1	1	1	0	1	0	0	1	0	1	1	0	1	1	1	2	3	1	3	1	2	2	1	1	1	1	1	3	1	2	4	2	3	4
231	25-24	1	2	2	1	1	0		6	0	3	3	2	2	3	3	2	1	1	1	1	1	0	0	1	1	1	3	3	1	4	4	4	4	1	2	2	3	1	1	1	1	3	3	3	4	3	2	4
232	25-24	1	1	2	1	1	0		1		2	2	1	2	1	3	1	1	1	1	1	1	0	1	0	1	0	2	2	3	3	4	1	1	1	1	1	1	1	2	2	2	3	3	3	3	3	3	4
233	25-24	1	1	2	1	2	1	1	3		1	3	2	1	3	1	2	1	1	1	1	0	0	1	1	1	1	1	3	5	2	5	1	1	2	2	2	1	1	3	3	3	2	2	3	4	3	3	3
234	25-24	1	1	2	1	1	0		3		3	2	2	2	2	3	2	1	1	1	1	1	1	0	1	0	0	3	3	4	4	3	4	3	2	2	2	3	2	2	1	2	2	2	2	4	3	3	4
235	30-34	1	4	2	2	1	0		3		2	3	2	2	2	2	1	1	1	1	0	0	1	0	1	0	1	3	3	4	4	3	4	3	2	2	2	2	2	2	1	2	2	2	2	4	3	4	4
236	20-24	1	2	2	2	1	1	1	3		3	2	2	2	2	3	2	0	1	0	1	0	1	0	0	1	0	2	1	2	3	2	3	4	1	2	2	1	2	2	2	1	2	2	2	3	2	2	3
237	30-34	1	3	2	4	1	0		3		1	3	2	1	3	2	2	1	0	1	0	0	1	0	1	1	1	2	2	3	4	3	3	3	1	2	3	2	1	2	1	3	2	1	2	4	3	2	3
238	25-24	1	4	2	1	1	0		1		2	2	2	2	2	2	1	1	1	1	0	1	1	0	1	1	1	3	4	3	4	3	2	3	2	2	2	2	2	2	2	2	2	2	2	3	2	3	4
239	25-24	2	1	2	3	1	1	2	1		2	2	1	1	3	2	1	1	0	0	1	0	1	0	1	0	0	3	3	3	3	2	2	2	2	2	1	1	2	2	2	3	3	3	3	3	2	3	3
240	25-24	1	4	2	5	1	0		5	1	2	2	1	2	2	1	2	1	0	0	1	0	1	0	1	0	1	1	1	2	2	3	1	1	2	2	1	1	1	1	2	1	2	1	2	3	3	3	4
241	35+	2	10	2	2	2	1	2	2		1	3	3	2	3	1	1	1	1	0	0	0	1	0	0	1	1	4	3	2	4	2	4	3	3	3	2	3	3	3	2	3	2	3	1	2	3	3	4
242	20-24	1	2	2	3	1	0		1		2	2	2	2	2	2	2	0	0	0	0	0	0	1	0	0	1	3	4	4	3	4	4	3	1	2	3	2	2	3	2	3	1	3	2	4	5	3	3
243	25-24	1	6	2	1	1	0		1		2	2	2	2	2	2	1	1	1	0	0	1	1	1	1	1	0	2	3	3	3	3	4	4	2	3	3	3	2	2	3	2	1	2	2	2	3	3	4
244	30-34	1	7	2	1	1	0		2		1	3	2	2	3	1	2	1	1	1	1	1	1	0	0	1	0	3	3	3	3	3	3	3	3	2	2	2	1	1	1	3	3	2	3	4	3	2	4
245	25-24	1	2	2	3	1	0		3		2	2	1	1	2	2	2	1	1	0	0	1	1	1	0	0	1	3	3	1	3	1	3	2	2	3	1	2	1	2	1	2	1	1	3	4	3	3	4
246	25-24	1	7	2	1	1	0		2		2	3	2	2	2	1	2	0	0	0	0	0	0	0	1	1	1	3	3	3	2	3	3	3	2	2	3	2	1	2	2	2	2	2	3	3	2	3	3
247	25-24	1	5	2	1	1	0		3		2	2	1	1	2	1	1	1	1	1	1	1	1	0	1	0	0	3	3	3	4	2	3	2	1	1	1	1	1	1	1	2	3	3	2	4	3	4	3
248	25-24	2	5	2	1	1	1	2	3		3	3	2	1	3	2	2	0	0	1	1	1	1	1	1	1	1	4	4	4	4	3	3	3	2	3	3	2	2	2	2	2	2	2	2	3	2	2	3
249	25-24	1	1	2	1	1	0		5	0	1	3	1	1	2	1	1	1	1	1	1	1	0	1	1	0	0	1	2	1	2	3	3	1	1	2	1	2	1	1	1	1	1	1	3	3	2	2	3
250	20-24	1	1	2	2	1	0		2		1	3	1	1	3	1	2	0	0	0	0	0	0	0	0	0	0	3	2	2	2	2	2	2	2	2	3	3	1	1	1	3	3	3	3	4	3	4	5
251	25-24	1	3	2	3	1	0		3		3	2	2	3	2	1	2	1	1	1	0	1	1	1	0	0	0	3	4	4	3	3	2	2	3	3	3	2	2	2	2	3	3	3	2	4	3	4	3
252	25-24	1	4	2	1	1	0		2		1	2	1	1	1	1	1	1	1	1	1	1	0	0	1	0	0	3	2	2	3	2	2	3	1	1	1	1	1	1	1	2	1	3	3	3	2	4	4
253	35+	1	20	2	3	1	0		1		3	3	2	1	3	2	2	0	0	0	0	0	0	0	0	0	0	2	3	3	3	4	4	4	1	3	3	1	1	1	1	1	3	3	3	4	2	3	5
252	25-24	1	5	2	1	1	0		3		2	3	2	2	2	2	2	1	1	1	1	1	1	0	1	0	1	3	3	4	4	4	2	2	1	1	1	1	1	1	1	2	3	3	3	4	3	2	4
255	25-24	2	6	2	2	2	1	2	1		1	3	2	2	3	2	2	0	1	0	0	1	0	0	1	0	1	5	4	5	4	5	4	5	3	2	3	2	2	2	2	2	2	2	1	3	2	2	3
256	30-34	1	9	2	5	1	0		3		2	3	1	2	2	2	2	1	1	1	1	1	1	0	0	1	1	3	4	4	5	5	2	2	1	2	2	1	1	2	2	3	3	2	2	4	2	3	4
257	25-24	1	3	2	3	1	0		3		3	3	2	2	2	2	1	1	1	0	1	1	0	1	0	1	0	2	3	3	3	3	2	3	2	3	3	2	1	3	2	2	2	2	2	4	3	4	3
258	25-24	1	2	2	2	2	0		2		2	3	2	2	3	1	2	1	0	1	0	1	0	1	1	0	0	3	4	5	5	4	3	3	1	3	3	2	2	2	2	3	2	1	3	4	3	3	4
259	25-24	1	6	2	1	1	0		3		1	3	2	2	2	1	2	1	1	1	0	0	0	1	1	1	1	4	4	4	3	4	3	3	1	3	3	1	1	1	1	2	3	3	3	4	3	4	4
260	25-24	1	2	2	4	1	0		3		3	2	2	2	2	2	1	0	0	1	1	0	0	0	0	0	0	2	2	3	3	5	3	5	1	3	3	1	1	2	2	3	3	3	2	4	3	5	2
261	30-34	1	8	2	1	1	0		3		2	3	3	2	2	2	2	1	0	0	1	0	1	1	0	1	1	3	3	4	4	4	2	3	1	3	3	2	1	1	3	2	3	3	2	4	3	4	2
262	30-34	1	8	2	3	1	0		3		1	3	2	3	3	1	2	1	1	0	0	1	0	0	1	1	1	3	4	5	2	1	1	2	1	2	1	1	1	1	2	2	2	3	3	4	3	5	5
263	30-34	1	10	2	1	1	0		3		2	2	1	1	2	1	1	1	1	1	0	0	0	1	0	1	1	2	3	5	4	4	4	5	1	3	3	1	1	1	1	1	3	3	3	4	3	4	4
264	20-24	1	1	2	1	1	0		3		1	1	1	1	2	2	1	1	1	1	0	0	0	0	1	1	1	3	2	5	4	2	2	5	1	3	3	1	1	1	1	1	3	3	3	4	3	4	3
265	25-24	2	4	2	1	1	1	2	5	0	2	3	2	1	3	2	2	1	0	1	0	1	0	0	0	0	0	2	2	3	2	3	1	1	2	3	3	2	3	3	3	2	2	3	2	3	2	2	3
266	25-24	1	7	2	5	1	0		3		2	2	1	2	2	1	2	1	1	1	1	0	0	0	0	0	0	3	3	4	4	4	3	3	1	3	2	2	1	2	1	2	3	2	3	4	3	4	4
267	25-24	1	6	1	5	1	0		6	0	2	2	1	1	1	1	1	0	0	1	0	1	1	1	0	0	0	3	4	2	2	1	3	1	1	2	2	2	1	1	1	1	1	1	2	3	2	2	3
268	20-24	1	1	2	1	1	1	1	2		2	3	2	2	2	2	1	1	1	1	1	1	1	0	0	0	0	3	2	3	4	2	3	2	1	1	1	2	1	1	2	1	2	2	2	3	3	4	4
269	30-34	2	8	2	5	1	1	2	1		2	2	1	1	2	1	1	1	0	0	0	0	0	0	0	1	1	1	2	2	3	2	3	4	1	2	3	2	3	3	3	3	3	3	3	3	2	3	3
270	30-34	1	10	2	5	2	0		6	0	2	3	2	2	2	1	2	1	1	1	1	1	0	0	0	0	1	3	4	3	4	5	3	4	1	3	3	3	1	2	1	3	3	3	2	4	3	5	5
271	20-24	1	1	2	1	1	0		3		2	3	2	2	3	2	2	1	1	1	1	1	0	1	0	1	1	5	5	5	5	5	5	5	1	2	2	2	3	3	3	2	3	3	3	4	3	3	4
272	25-24	1	1	2	1	1	0		3		2	1	1	1	2	1	1	1	1	1	1	0	0	0	1	1	0	2	1	3	4	3	1	2	1	1	1	1	1	1	1	1	2	2	2	3	2	2	4
273	35+	2	11	2	2	1	1	2	2		2	2	1	1	2	2	1	0	0	1	0	0	0	1	1	0	1	1	2	4	4	4	2	4	2	3	3	3	1	3	2	3	3	3	2	5	4	4	4
274	25-24	1	4	2	1	1	0		3		2	2	1	1	2	1	1	0	0	1	0	1	0	0	0	0	0	1	1	1	3	4	4	4	1	1	1	1	1	1	1	1	1	2	3	4	3	5	5
275	30-34	1	5	2	1	1	0		1		1	2	1	2	2	2	2	1	1	1	0	0	1	0	1	1	1	1	1	2	3	4	1	2	1	1	1	1	1	1	1	1	1	1	1	3	2	2	2
276	35+	1	12	2	5	1	0		2		2	3	2	2	2	2	2	1	1	0	0	0	0	0	0	1	1	4	3	4	3	4	2	4	1	2	2	2	1	1	1	3	3	2	1	4	3	2	4
277	25-24	1	2	2	1	1	0		3		2	2	1	1	1	1	1	1	1	0	0	0	1	0	1	1	1	1	1	2	3	4	1	3	2	2	2	2	2	2	2	2	2	2	2	3	2	3	3
278	25-24	1	1	2	1	1	0		2		2	2	1	1	1	1	1	1	1	1	1	0	0	0	0	0	0	1	2	2	3	4	1	1	2	2	2	2	2	2	2	2	2	2	2	4	3	3	3
279	25-24	1	1	2	1	1	0		3		1	1	1	1	2	1	1	1	1	1	1	0	1	0	1	1	1	1	1	1	1	1	1	1	1	1	1	1	1	1	1	1	1	1	1	4	3	2	4
280	25-24	1	3	2	1	1	0		2		1	2	1	1	1	1	1	1	1	1	1	1	0	1	1	1	0	3	3	3	3	3	1	4	1	1	1	1	1	1	1	1	3	3	3	4	3	2	4
281	35+	1	10	2	2	1	0		2		1	3	2	1	3	2	2	1	1	1	1	1	0	0	1	1	1	3	4	3	4	3	4	4	1	3	3	2	1	2	2	3	3	2	2	4	3	4	4
282	25-24	1	2	2	2	1	0		3		3	2	1	1	2	3	2	0	0	0	0	0	0	0	1	1	0	3	4	4	3	2	4	3	3	2	1	1	2	3	2	3	2	1	3	3	2	4	5
283	25-24	1	2	2	1	1	0		3		2	1	1	1	2	1	1	1	1	1	1	1	0	0	0	1	0	3	2	1	2	3	1	2	1	3	2	2	2	1	2	1	2	3	2	4	2	4	4
284	30-34	1	8	2	1	1	0		2		2	2	1	2	2	3	1	1	1	0	1	0	0	1	1	1	0	2	3	4	4	4	2	3	1	3	3	1	1	1	2	3	3	3	2	4	2	4	3
285	25-24	1	1	2	1	1	0		3		2	2	1	2	2	2	1	1	1	1	1	1	0	1	0	1	0	2	2	1	1	1	2	2	1	3	3	2	1	1	2	2	3	3	2	3	2	3	4
286	25-24	1	3	2	2	1	0		1		3	2	2	1	2	2	1	1	1	1	1	1	0	0	1	1	0	2	3	2	5	2	3	4	1	1	1	1	1	1	1	2	3	3	3	4	4	4	4
287	30-34	1	8	2	5	2	0		3		3	3	2	2	3	2	2	1	1	1	1	1	1	1	1	1	1	4	4	4	4	5	3	4	1	3	3	3	1	1	1	3	3	2	2	4	3	4	5
288	25-24	1	4	2	2	1	0		3		2	3	2	2	2	1	2	1	0	0	0	0	1	0	1	0	0	4	3	2	1	2	3	4	1	2	3	2	1	2	3	2	1	2	3	4	3	3	3
289	30-34	2	10	2	1	1	1	2	5	0	1	2	2	3	3	2	1	1	1	1	1	1	0	0	1	1	0	4	4	4	4	5	3	4	1	3	3	3	1	2	2	3	3	2	2	4	3	4	4
290	20-24	1	2	2	2	1	1	1	3		2	1	1	1	2	1	1	1	1	1	1	1	0	1	1	1	1	5	5	5	5	5	5	5	3	3	1	1	1	1	2	2	2	2	3	4	3	4	3
291	20-24	1	1	2	1	1	0		1		2	2	1	1	1	2	1	1	1	1	1	1	0	0	0	1	0	2	2	3	2	3	2	1	1	2	2	2	2	3	2	2	2	2	3	3	2	4	3
292	25-24	1	4	2	2	1	1	1	3		1	3	2	3	2	1	2	0	1	1	1	1	0	1	1	1	1	2	3	4	3	2	3	3	3	3	2	3	3	3	2	2	3	2	3	4	2	3	4
293	25-24	1	2	1	1	1	0		1		3	2	2	2	2	1	2	1	0	0	0	0	1	0	1	0	0	4	2	5	2	3	5	1	1	3	2	2	3	1	2	3	1	2	3	4	3	5	2
294	30-34	1	8	2	5	1	1	1	2		1	3	2	1	3	2	2	1	1	1	1	1	1	0	1	1	0	2	3	4	5	4	3	2	1	2	3	2	1	2	3	3	3	2	1	4	3	4	4
295	35+	1	8	1	1	2	0		5	0	1	3	1	2	3	3	2	1	1	1	0	0	1	0	1	0	1	3	2	3	2	3	2	3	3	2	2	3	2	2	1	2	1	2	2	4	3	4	4
296	30-34	2	6	1	1	3	1	2	6	0	2	3	2	1	2	1	3	1	1	1	0	0	1	0	1	1	1	3	4	5	5	5	3	4	1	3	3	3	1	2	2	3	3	3	2	4	3	4	4
297	35+	1	8	1	1	1	1	1	6	0	1	3	2	1	2	3	2	1	1	1	1	1	0	0	1	1	0	2	4	4	5	2	2	2	2	1	2	2	3	2	2	2	3	3	3	4	3	3	4
298	25-24	1	5	1	4	1	0		3		3	3	2	1	3	2	1	1	1	1	1	1	1	0	0	1	1	3	3	4	4	3	3	3	1	3	3	2	2	2	2	2	2	3	3	4	3	5	5
299	25-24	1	4	1	1	1	1	1	3		2	3	2	3	2	1	1	1	0	0	1	0	1	1	0	0	1	2	3	1	3	2	2	2	2	3	1	2	1	2	3	2	3	1	2	4	2	2	4
300	20-24	1	1	2	5	1	0		3		2	3	1	2	3	2	2	1	1	1	0	0	0	0	1	0	1	3	2	4	5	4	3	3	1	2	1	1	1	3	2	1	3	3	3	4	3	4	4
301	20-24	1	1	2	4	1	1	1	2		2	2	1	1	2	2	1	0	0	0	0	1	1	1	1	1	1	1	1	1	1	3	1	1	1	2	2	1	1	2	1	2	1	2	1	4	4	3	2
302	30-34	1	6	2	5	1	0		2		2	3	2	2	3	1	2	1	1	1	1	1	1	0	1	0	1	3	4	3	4	4	2	4	1	3	3	2	1	2	2	2	3	3	2	4	3	4	4
303	25-24	1	5	2	1	1	0		3		1	3	2	2	3	2	1	0	1	1	1	1	0	1	1	0	0	1	1	1	1	1	1	2	2	2	1	2	2	1	1	2	1	2	1	3	2	2	2
304	30-34	2	8	2	1	1	1	2	5	0	3	3	2	2	4	2	2	1	1	1	1	1	1	0	0	0	1	3	3	3	4	4	2	4	1	3	2	2	1	2	2	3	3	3	2	4	3	4	4
305	25-24	1	1	2	1	1	0		3		2	2	1	1	2	3	2	1	0	0	0	1	1	0	1	1	1	1	2	2	1	2	2	3	1	3	1	1	1	1	2	2	2	2	2	4	3	4	4
306	35+	1	10	2	5	2	0		3		2	3	2	2	3	2	2	1	1	1	0	1	1	0	0	0	0	3	4	3	4	4	3	4	1	2	3	3	2	2	2	2	3	3	3	4	3	5	4
307	25-24	1	4	2	1	1	1	1	2		2	2	1	1	2	2	1	1	1	1	0	0	0	1	1	1	1	3	5	5	5	5	3	3	2	3	3	3	1	2	1	3	3	3	3	4	3	5	5
308	30-34	1	10	1	1	1	0		2		2	4	2	2	3	2	2	1	1	1	0	0	1	0	1	1	1	1	1	3	4	4	2	3	1	3	3	2	1	2	2	2	3	2	2	4	4	4	4
309	25-24	1	2	2	1	1	0		3		3	3	2	2	3	1	1	1	0	0	0	0	1	0	1	1	0	4	4	4	5	4	1	1	3	3	2	1	2	1	2	3	2	3	3	4	4	4	4
310	25-24	2	6	1	1	2	1	2	6	0	3	3	2	3	2	1	2	1	1	1	1	1	1	0	1	1	1	3	3	4	5	5	3	4	1	3	3	3	1	2	2	3	3	3	2	4	3	4	4
311	25-24	1	1	2	4	1	0		3		2	2	1	1	1	2	1	1	1	1	1	1	0	1	1	1	0	4	4	4	3	3	3	4	2	2	1	1	1	1	1	1	2	3	2	4	3	5	4
312	20-24	1	1	2	5	1	0		1		2	3	2	2	2	3	1	1	1	1	0	0	0	0	1	1	1	1	3	3	3	3	1	3	1	2	2	2	2	2	2	2	1	2	3	3	3	3	3
313	30-34	2	10	1	1	1	1	2	5	0	3	3	2	2	2	2	1	1	1	1	1	1	1	0	0	0	0	3	3	4	4	4	2	4	1	3	3	2	1	2	3	3	3	3	2	4	3	4	4
314	25-24	1	6	1	3	1	0		3		3	2	2	2	4	1	2	1	1	1	1	0	0	0	0	0	0	3	3	3	4	4	2	4	1	3	3	2	1	2	2	3	3	3	2	4	3	4	4
315	25-24	1	2	2	2	1	0		5	0	2	3	1	2	3	1	1	1	1	1	0	0	0	0	0	1	1	1	1	1	3	2	1	1	2	2	2	2	1	3	2	1	2	2	2	2	1	2	2
316	30-34	1	6	2	2	1	0		3		3	2	1	1	4	2	2	1	1	1	1	1	1	1	0	0	0	3	3	4	4	4	3	4	1	2	3	3	1	2	3	3	3	2	1	4	3	4	4
317	25-24	1	1	2	1	1	0		1		2	3	2	2	2	3	2	1	1	1	1	0	0	0	1	1	1	1	3	3	3	2	3	3	2	2	2	2	1	3	1	2	2	1	1	4	3	3	4
318	25-24	1	4	2	1	1	0		3		2	2	1	1	2	2	1	1	1	1	0	0	0	0	0	1	0	3	1	1	3	3	3	3	1	1	1	1	1	1	1	2	2	1	1	3	2	2	4
319	25-24	1	4	2	1	1	0		2		3	2	2	1	2	3	1	1	1	1	1	0	0	0	0	0	0	3	3	4	5	5	3	4	1	3	3	2	2	2	2	2	3	2	3	4	3	4	4
320	25-24	1	7	2	5	2	0		6	0	3	3	2	1	3	2	2	0	1	0	1	0	1	1	0	1	1	3	3	4	5	5	2	4	1	3	3	2	1	2	2	3	3	2	2	3	2	4	5
321	25-24	1	3	2	2	1	0		5	1	2	3	1	2	3	2	1	1	1	0	0	0	0	0	0	1	0	3	1	3	3	2	2	3	1	1	1	2	1	2	2	2	2	2	1	3	2	2	3
322	25-24	1	4	2	1	1	0		3		3	2	2	2	4	1	2	1	1	1	0	0	1	0	1	0	1	1	1	3	4	5	3	4	1	2	2	2	1	1	2	3	3	3	2	4	3	3	4
323	30-34	2	10	1	1	3	1	2	6	0	2	3	2	3	2	1	2	1	1	1	1	1	0	0	0	1	1	2	2	3	4	5	3	4	1	3	3	3	1	2	2	3	3	3	2	4	3	4	4
324	25-24	1	2	2	1	1	0		3		3	3	1	1	3	2	2	1	1	1	1	0	0	0	0	0	0	3	2	3	4	4	2	4	1	2	3	2	1	2	3	3	3	3	2	4	3	4	4
325	25-24	1	2	2	1	1	0		6	0	1	2	1	2	2	2	1	1	0	1	1	1	1	0	0	1	1	3	2	1	1	1	1	1	1	3	2	1	1	2	2	2	1	1	1	4	3	4	3
326	35+	1	8	2	1	1	0		3		2	3	2	4	2	2	2	1	1	1	1	1	0	0	1	1	0	3	1	4	3	3	3	4	1	2	2	2	1	1	1	1	2	2	2	4	3	3	3
327	30-34	1	7	1	5	1	0		3		2	3	1	1	2	2	2	1	1	1	0	0	1	0	1	1	0	3	3	3	4	5	2	3	1	2	3	3	1	2	2	3	3	2	1	4	2	4	4
328	20-24	1	1	2	1	1	1	1	2		2	2	1	1	1	1	1	0	1	1	0	0	1	0	0	1	0	4	5	5	3	3	5	5	3	3	2	3	1	2	3	3	2	2	3	2	2	3	4
329	25-24	1	2	2	4	1	0		3		2	3	2	1	3	2	2	1	0	0	1	1	0	0	1	1	0	2	3	4	5	4	3	2	1	2	3	2	2	3	2	1	2	3	2	2	2	3	4
330	20-24	1	2	1	1	1	0		2		3	3	2	2	3	1	2	1	1	1	1	0	0	0	0	1	1	3	3	4	5	5	3	2	1	3	3	2	2	2	2	3	3	2	2	4	3	3	4
331	20-24	1	1	2	1	1	0		4		2	1	1	1	2	2	1	1	1	1	1	0	0	0	0	1	1	3	3	4	5	5	3	2	1	3	3	2	1	2	2	2	3	2	2	4	3	4	4
332	30-34	1	4	2	1	1	0		5	0	2	3	1	1	2	2	1	1	1	0	0	0	1	0	1	0	1	5	3	5	4	4	2	1	2	3	2	1	1	2	3	3	3	2	3	4	3	3	4
333	35+	1	10	2	1	1	0		2		2	2	1	1	2	1	1	1	0	0	1	1	1	0	0	1	1	5	5	5	5	5	5	5	1	3	3	2	1	2	2	2	3	2	2	4	3	4	4
334	30-34	2	8	1	1	1	1	2	5	0	2	3	2	3	3	1	2	1	1	1	1	0	0	0	1	1	1	3	4	4	5	5	3	4	1	3	3	3	1	2	2	3	3	3	3	4	3	4	4
335	25-24	1	3	2	1	1	0		3		2	3	2	4	2	1	2	1	0	1	0	1	1	0	1	1	0	1	2	2	3	4	4	5	1	2	1	1	2	2	1	1	2	1	1	3	2	2	2
336	25-24	1	5	2	2	1	0		3		1	3	2	2	3	2	1	1	1	1	0	0	1	1	0	0	1	3	2	4	3	2	3	2	1	1	2	1	1	2	1	1	3	3	3	4	3	4	4
337	30-34	2	11	1	5	1	1	2	5	0	3	4	3	2	4	2	2	1	1	1	1	1	0	0	1	0	0	3	4	4	5	5	3	2	1	3	3	2	1	2	2	2	3	3	3	4	3	4	4
338	30-34	1	7	2	4	1	0		3		3	2	1	1	2	2	2	1	1	1	0	0	1	0	1	1	1	3	4	4	5	5	3	4	1	3	3	2	1	3	2	3	3	3	2	3	3	3	4
339	25-24	1	5	2	1	1	1	1	2		1	3	1	1	2	2	1	0	1	1	0	0	1	0	1	0	0	2	3	2	4	3	4	3	2	2	1	3	2	2	2	3	3	2	3	4	3	3	4
340	25-24	1	2	2	1	1	0		1		1	3	2	2	4	2	2	1	0	1	0	0	0	0	1	0	0	4	3	2	1	5	3	5	1	2	2	1	2	3	2	3	2	2	3	4	3	4	4
341	25-24	1	6	2	1	1	0		5	0	3	3	2	2	3	2	2	1	1	1	1	1	0	0	1	0	0	3	3	3	4	4	3	4	3	3	2	2	2	2	2	2	3	3	2	4	3	4	4
342	25-24	1	5	2	1	1	0		3		2	2	1	1	2	2	1	1	1	1	0	0	0	0	1	1	1	1	1	1	5	5	5	3	1	2	2	1	1	2	2	1	3	3	2	3	2	3	4
343	25-24	1	4	2	2	1	1	1	2		2	3	2	2	2	2	2	1	0	0	0	0	1	0	1	0	0	2	3	2	3	2	3	4	1	2	2	2	1	1	3	3	2	1	3	3	2	2	2
344	25-24	1	5	2	3	1	1	1	2		2	3	2	2	3	2	2	0	0	0	1	0	1	0	0	1	0	2	3	3	3	3	3	5	2	3	3	3	2	2	2	3	2	3	3	3	3	4	4
345	20-24	1	2	1	3	1	0		5	0	1	3	2	2	3	1	2	1	1	1	0	1	0	0	1	1	1	3	5	5	4	5	2	4	1	3	2	1	1	2	2	2	3	2	3	4	3	5	3
346	25-24	1	4	1	5	1	0		2		3	3	1	1	3	2	2	1	1	1	1	0	0	0	0	1	1	3	4	5	5	5	2	3	1	3	2	2	1	1	1	2	3	2	3	5	4	3	4
347	25-24	1	7	2	1	1	0		3		2	4	1	2	3	2	1	1	1	1	0	0	1	0	1	1	1	1	1	3	4	4	2	4	1	3	3	2	1	2	2	2	3	3	3	4	3	3	4
348	20-24	1	2	2	4	1	0		3		2	3	1	1	2	2	1	1	1	1	0	0	0	0	0	1	1	2	2	3	4	4	2	4	1	3	3	2	2	2	2	3	3	3	2	4	3	4	4
349	25-24	1	1	2	5	1	0		3		3	2	4	2	3	2	1	1	1	1	1	0	0	1	1	1	1	2	2	4	5	5	2	5	2	3	3	2	1	1	2	2	3	3	3	4	3	4	4
350	25-24	1	6	2	1	1	1	1	2		2	2	1	1	2	2	1	1	0	1	0	1	0	1	0	1	0	2	4	3	4	3	4	3	1	2	3	2	2	1	2	2	3	3	3	3	4	3	4
351	25-24	2	8	1	1	1	1	2	5	0	2	3	2	2	2	3	2	1	1	1	1	1	1	0	0	0	1	3	3	4	5	5	3	4	1	3	3	3	1	2	3	3	3	3	2	5	4	4	5
352	30-34	1	8	1	5	2	1	1	3		3	3	1	2	2	3	2	1	1	1	0	1	1	0	1	0	1	2	2	3	4	5	3	4	1	3	3	2	1	2	2	2	3	3	2	4	4	3	3
353	25-24	1	5	1	1	1	0		1		4	2	2	2	3	3	2	1	1	1	0	0	0	0	0	0	1	3	3	3	4	4	5	5	3	3	3	2	2	2	2	2	3	2	2	4	2	3	4
354	30-34	1	6	2	1	1	0		1		3	3	1	1	2	3	2	1	1	1	0	0	0	0	1	1	0	3	3	1	3	3	1	3	2	3	3	3	1	1	1	2	3	3	3	4	3	4	5
355	25-24	1	8	2	1	3	1	1	3		3	2	2	2	4	1	3	1	1	1	1	1	1	0	1	1	1	2	2	2	2	2	2	2	2	2	2	2	1	1	1	1	3	3	2	4	3	5	4
356	25-24	1	6	2	1	1	1	1	2		3	4	2	2	2	3	2	1	1	1	1	1	1	0	0	0	0	3	4	4	5	5	3	4	2	3	3	2	2	2	2	3	3	3	2	4	3	5	4
357	25-24	1	1	2	1	1	1	1	2		2	3	3	4	3	2	2	1	1	1	0	1	1	0	0	1	1	4	3	2	3	5	4	3	1	3	2	3	1	2	2	2	1	2	3	4	3	3	4
358	30-34	1	8	2	5	1	1	1	3		2	3	2	3	4	2	1	1	1	1	0	0	1	0	1	0	1	3	4	3	4	3	3	4	2	3	3	3	1	3	2	3	3	2	3	4	3	4	4
359	25-24	1	1	2	1	1	0		5	1	3	3	2	3	3	2	2	0	1	1	1	0	0	0	0	0	0	3	2	4	5	5	3	4	1	2	2	3	1	2	3	3	3	2	3	4	3	2	4
360	25-24	1	3	2	1	1	0		3		2	2	1	2	3	1	2	1	1	1	1	1	1	1	1	1	1	3	3	2	4	4	2	2	1	3	1	1	1	1	1	1	2	2	2	4	2	4	4
361	25-24	1	5	2	1	1	0		3		3	2	1	2	1	2	1	0	0	0	0	0	0	0	0	0	0	1	1	2	3	3	1	2	1	2	2	3	1	2	2	3	2	2	3	4	3	3	4
362	25-24	1	10	2	1	1	0		2		2	3	1	1	2	2	2	1	1	1	1	1	0	0	1	1	1	2	1	1	2	1	2	3	1	1	3	2	1	1	1	1	2	1	1	4	3	2	3
363	25-24	1	5	2	3	1	0		3		3	3	2	2	4	2	2	1	1	1	1	1	0	0	0	0	0	1	1	2	3	4	2	3	1	2	2	1	1	1	2	3	2	2	2	3	3	1	2
364	25-24	1	4	2	3	2	1	1	6	1	3	4	2	2	3	2	2	1	1	1	1	0	0	0	1	1	1	4	4	4	4	5	3	4	2	2	2	2	1	1	2	2	2	2	2	4	3	4	3
365	25-24	1	1	2	3	1	0		2		2	2	1	1	2	2	1	1	1	0	0	1	0	1	1	1	0	2	3	3	5	5	2	2	2	2	2	2	2	2	2	2	2	2	2	4	3	2	3
366	20-24	1	1	2	3	1	0		3		2	2	2	2	3	2	2	1	1	1	0	0	1	0	1	0	0	2	2	3	4	5	3	2	2	2	2	2	2	2	2	3	3	3	2	4	3	4	4
367	25-24	1	3	2	1	1	0		2		3	3	4	2	3	2	1	1	1	1	1	1	1	0	0	0	0	3	3	4	4	4	3	4	2	3	3	2	2	3	2	2	3	2	2	4	3	4	4
368	25-24	1	2	2	3	1	0		1		2	1	1	2	1	3	2	1	1	1	0	0	0	0	1	1	1	2	2	3	4	4	3	2	1	3	2	2	1	1	1	2	1	1	2	4	3	3	4
369	25-24	1	1	2	1	1	1	1	1		3	3	2	2	2	1	1	1	1	1	1	0	0	0	0	0	1	2	3	3	4	4	3	4	1	3	3	2	1	2	2	2	3	3	2	4	3	2	3
370	20-24	1	2	2	3	1	0		3		2	3	2	1	2	2	2	1	1	0	0	1	1	0	0	1	1	1	2	3	4	5	3	4	1	3	3	3	1	3	2	3	3	3	3	3	2	3	3
371	25-24	1	3	2	2	2	1	1	6		1	2	1	3	3	2	2	1	1	1	1	1	0	0	0	1	1	1	1	3	4	5	3	4	1	2	3	2	1	1	1	1	2	3	2	4	3	3	3
372	25-24	1	2	2	3	1	0		3		2	2	1	1	2	2	1	1	1	1	0	0	1	0	0	0	1	2	1	2	3	4	2	4	1	2	2	1	1	1	1	1	2	2	3	4	3	3	4
373	30-34	2	8	2	1	3	1	2	6	0	2	3	2	2	2	1	1	1	1	1	0	1	1	0	1	1	1	3	2	3	3	4	2	2	2	3	2	2	1	2	2	2	1	3	2	4	4	3	4
374	25-24	1	2	2	3	1	0		1		2	3	2	2	3	2	2	1	1	0	1	0	0	1	0	1	1	3	2	3	4	5	3	3	2	2	3	3	1	2	3	3	3	3	3	3	4	2	4
375	20-24	1	2	2	3	1	1	1	5	0	3	3	2	2	4	2	2	1	1	1	0	0	0	0	1	1	1	4	4	4	4	5	2	3	1	3	3	2	1	1	1	1	3	3	3	4	3	4	4
376	35+	2	10	1	1	1	1	2	5	0	3	3	2	2	3	2	1	1	1	1	1	0	0	0	1	1	1	1	2	3	3	5	2	2	1	3	3	2	1	2	3	3	3	3	3	4	3	4	4
377	25-24	1	2	2	1	1	0		1		2	2	1	1	2	2	2	1	1	1	0	1	1	0	0	1	0	2	2	3	4	5	3	3	2	2	2	2	1	1	1	2	3	3	3	3	2	2	2
378	25-24	1	4	2	1	1	0		1		2	2	1	1	2	2	1	1	1	1	1	1	0	0	0	1	1	2	2	3	3	3	3	3	2	2	2	2	2	2	2	2	2	1	2	4	3	4	4
379	25-24	1	8	2	1	1	0		3		2	3	2	2	3	2	1	1	1	1	1	0	0	0	0	0	0	1	1	1	2	3	2	3	1	3	3	2	1	2	1	2	3	2	2	4	3	3	3
380	25-24	1	2	2	1	1	0		1		2	1	1	2	3	2	1	1	1	1	1	1	0	1	0	1	0	1	2	3	3	3	2	4	1	3	2	2	1	1	1	1	1	2	2	4	3	2	3
381	25-24	1	3	2	1	1	0		2		2	2	1	2	3	2	1	1	1	1	1	0	0	1	0	1	0	1	1	3	4	4	2	3	1	2	2	2	1	2	2	2	3	3	3	3	3	3	4
382	25-24	1	4	2	1	1	0		1		2	3	2	1	3	2	2	1	0	1	0	0	1	0	1	1	1	2	3	4	4	5	2	2	2	3	2	2	2	1	1	2	1	2	3	4	3	4	4
383	25-24	1	2	2	5	1	0		1		2	2	1	1	2	2	1	1	1	1	0	0	1	0	0	1	1	2	2	3	4	4	2	4	2	3	3	2	2	2	2	3	2	3	2	4	3	4	4
384	25-24	1	3	2	4	1	0		1		2	2	2	1	1	2	1	1	0	1	1	0	0	1	1	0	1	3	2	3	2	4	2	3	2	3	3	2	1	2	3	2	3	2	2	3	2	3	3
385	30-34	2	7	2	1	1	1	2	3		2	3	1	1	1	2	1	1	1	1	0	0	0	1	1	1	1	2	3	3	3	3	2	3	2	1	3	2	3	3	3	3	2	2	1	3	2	4	4
386	25-24	1	1	2	3	1	1	1	2		1	3	1	1	3	1	1	1	1	1	0	0	1	1	0	0	1	2	3	3	3	3	2	3	2	3	3	2	2	3	3	3	2	2	2	3	2	3	3
387	30-34	1	2	2	1	1	0		2		3	2	2	2	3	3	2	0	0	1	0	0	0	1	1	1	1	3	2	2	1	2	2	3	1	3	2	2	1	2	2	2	1	3	3	3	2	3	4
388	25-24	1	2	2	4	1	0		2		2	3	2	2	2	1	1	1	1	1	0	0	0	1	1	1	1	2	2	3	2	4	1	1	1	2	3	2	1	2	2	1	1	1	1	4	3	3	3
389	30-34	1	7	1	1	1	0		3		2	2	2	2	1	2	1	1	1	0	0	1	1	0	1	1	0	1	1	2	3	4	2	4	1	2	2	1	1	2	1	2	2	1	2	3	3	3	3
390	25-24	1	6	1	1	1	0		3		3	2	1	1	2	1	1	1	1	1	1	1	0	0	0	0	0	1	2	3	4	5	2	3	1	2	2	2	1	2	1	2	3	3	3	4	3	3	3
391	25-24	1	6	1	3	1	1	1	2		2	3	2	3	3	2	1	1	1	1	0	0	0	0	1	0	1	1	2	3	4	5	3	4	1	3	3	2	1	2	2	2	3	2	2	4	4	3	3
392	30-34	1	10	1	1	1	0		1		2	2	2	3	3	2	2	1	1	1	0	0	1	0	1	0	0	1	2	3	4	5	2	3	1	2	2	2	2	2	1	2	1	2	3	4	4	4	4
393	35+	2	11	1	1	3	1	2	6	0	3	2	1	3	4	2	2	1	1	1	0	0	1	0	0	1	1	3	3	2	4	5	3	5	1	3	3	3	1	3	2	2	3	3	2	4	3	3	4
394	30-34	1	9	1	5	1	0		3		2	2	2	4	3	2	2	1	1	1	0	0	0	0	1	1	1	3	3	2	4	5	3	4	1	3	3	2	1	2	2	2	3	3	3	4	3	4	3
395	30-34	1	11	1	1	1	0		2		3	4	2	2	3	3	2	1	0	1	0	0	0	0	1	1	1	1	1	2	4	5	3	4	1	3	3	2	1	1	1	1	2	2	3	4	3	3	3
396	35+	1	15	1	1	1	0		3		2	2	1	1	2	1	1	1	1	1	0	0	1	0	1	1	1	1	1	2	3	5	3	4	1	2	2	2	1	1	1	2	3	2	3	4	3	4	5
397	25-24	1	5	1	1	1	0		3		3	2	1	1	2	2	1	1	1	1	0	0	0	0	0	1	1	3	3	3	4	5	2	4	1	3	2	2	1	1	1	2	3	3	3	4	3	4	4
398	35+	2	12	1	1	1	1	2	5	0	3	3	2	4	3	2	2	1	1	1	0	0	1	0	1	1	1	3	2	3	4	5	3	3	1	3	3	3	1	2	1	1	2	3	2	4	3	5	5
399	25-24	1	2	1	3	1	0		3		4	3	2	2	3	2	2	1	1	1	1	0	0	0	0	0	0	3	3	3	3	3	3	4	1	3	3	2	1	2	2	2	3	3	3	3	2	3	3
400	25-24	1	4	1	2	1	0		3		3	2	2	3	2	2	1	1	1	1	0	0	0	0	0	1	1	1	1	1	4	4	2	3	1	2	3	2	2	2	2	2	3	3	3	4	3	3	3
401	35+	2	10	1	1	2	1	2	5	0	3	4	2	2	4	3	2	1	1	1	0	0	1	0	1	1	1	3	3	3	4	5	3	4	1	3	3	3	1	1	1	2	3	3	2	4	4	3	3
402	30-34	1	6	1	1	1	0		2		2	3	1	2	2	1	1	1	1	1	0	0	1	0	0	1	1	2	2	2	5	5	1	2	2	3	3	3	1	1	1	3	3	3	3	4	3	4	4
403	30-34	1	4	1	3	1	0		3		2	2	1	1	2	1	1	1	1	1	1	0	0	0	1	1	0	1	1	1	4	3	2	1	2	3	3	2	1	1	1	3	3	3	3	4	4	4	3
404	25-24	1	4	1	4	1	0		3		2	2	1	2	2	2	2	1	0	0	0	0	0	0	0	1	1	1	1	2	4	4	2	3	1	3	3	2	1	2	1	1	2	3	1	3	3	3	2
405	25-24	1	2	1	4	1	0		2		2	2	1	2	2	2	1	1	1	1	0	0	0	0	0	1	1	2	2	3	4	5	2	3	1	2	2	2	1	2	2	2	3	2	2	4	3	3	4
406	35+	1	15	1	1	1	1	1	3		2	2	1	2	2	2	1	1	0	1	0	0	0	0	1	1	1	3	2	3	2	4	2	3	2	3	2	3	1	2	3	2	3	2	2	3	2	3	3
407	30-34	1	7	1	5	1	0		1		3	2	2	2	2	1	1	1	1	0	0	0	0	0	0	1	0	1	1	1	4	5	3	3	1	2	3	2	1	1	1	1	3	3	3	4	3	4	4
408	25-24	1	7	1	1	1	0		1		2	3	1	2	3	2	1	1	1	1	1	1	0	0	0	0	0	1	1	1	3	4	3	3	1	2	1	1	1	1	1	1	1	1	1	3	2	2	2
409	30-34	1	5	1	1	1	1	1	1		2	2	1	2	2	2	1	0	0	1	0	0	1	1	0	1	0	2	2	2	2	2	2	2	1	2	2	2	1	1	1	2	2	2	2	4	3	5	5
410	30-34	2	7	1	1	3	1	2	5	0	3	3	2	3	2	1	2	1	1	1	0	0	0	0	0	1	1	3	3	2	4	5	3	4	2	3	3	3	1	3	2	2	3	3	2	4	4	4	5
411	25-24	1	3	1	4	1	0		2		3	3	2	2	4	2	1	1	1	1	1	0	0	0	0	1	1	2	3	3	3	3	2	3	1	2	3	2	2	2	2	2	2	2	2	3	3	3	3
412	30-34	1	6	1	1	1	0		3		3	2	3	3	2	2	2	1	0	0	0	0	1	0	1	1	1	3	2	2	4	5	2	3	1	3	3	2	1	1	2	2	2	3	3	3	2	3	4
413	25-24	1	8	1	5	1	0		3		2	3	2	2	2	1	1	1	1	1	0	0	0	0	1	1	1	2	2	3	4	5	2	3	1	2	2	3	1	2	1	2	3	3	2	4	3	3	3
414	30-34	1	7	1	1	1	0		1		2	2	2	3	4	4	2	1	1	1	1	0	0	0	0	1	1	1	2	3	4	5	2	2	1	3	3	3	1	1	1	2	3	3	3	3	3	3	3
415	30-34	1	4	1	1	1	0		3		2	2	1	1	2	2	1	1	1	1	0	0	0	0	0	1	1	1	1	1	4	5	2	3	1	3	3	2	1	1	1	2	3	3	3	5	3	3	5
416	30-34	1	10	1	2	1	0		3		2	2	2	1	1	2	2	1	1	1	0	0	0	0	0	1	1	2	2	2	4	5	2	4	1	2	2	2	1	2	1	2	3	3	3	5	4	5	5
417	35+	1	14	1	1	1	0		2		3	2	2	2	3	3	2	1	1	1	1	0	0	0	1	0	0	1	2	3	4	5	2	3	1	2	2	1	1	1	1	1	3	2	3	3	2	3	3
418	35+	2	12	1	1	1	1	2	5	0	2	3	2	4	3	2	2	1	1	1	1	0	1	0	1	0	1	3	2	2	4	5	2	4	1	3	3	2	1	2	1	2	3	3	3	5	4	4	4
419	30-34	1	9	1	1	1	1	1	3		3	2	2	3	1	2	2	1	1	1	0	0	0	0	1	1	1	2	3	2	4	5	2	3	1	3	3	1	1	1	1	1	3	2	3	4	3	4	4
420	25-24	1	4	1	5	1	0		3		1	3	1	1	2	2	1	1	1	1	0	0	0	0	0	1	1	2	2	2	3	4	2	3	1	3	2	2	1	1	1	2	3	3	2	4	3	4	3
421	35+	1	13	1	1	1	1	1	2		2	2	1	1	2	2	1	1	1	1	1	0	0	0	1	1	1	2	1	2	3	4	2	4	1	3	2	2	1	1	1	1	3	2	1	4	3	4	4
422	20-24	1	2	1	4	1	0		2		2	2	1	1	1	2	1	1	1	1	0	0	0	0	0	1	1	2	2	2	3	4	2	3	1	3	2	2	1	1	1	1	3	2	2	4	3	3	3
423	35+	1	8	1	1	1	0		3		3	3	2	2	4	2	2	1	1	0	0	0	0	0	0	1	1	2	2	3	4	5	2	3	1	3	3	2	1	1	1	1	3	2	3	4	3	4	4
424	25-24	1	8	1	5	1	0		3		2	4	2	2	3	2	2	1	1	1	0	0	0	0	0	0	0	3	2	3	4	5	3	3	1	3	3	1	1	2	1	1	3	2	2	4	3	2	3
425	30-34	1	10	1	5	1	0		2		4	2	1	1	3	2	1	1	1	1	0	0	0	0	0	1	0	2	3	3	4	4	2	3	1	3	3	1	1	2	1	2	3	2	2	4	3	3	3
426	25-24	1	6	1	5	1	0		3		3	2	1	3	2	2	2	1	1	1	0	0	0	0	0	0	1	1	1	2	3	4	2	3	1	3	3	2	1	1	1	1	3	2	2	4	3	2	3
427	25-24	1	5	1	5	1	0		3		3	4	2	1	3	1	1	1	1	1	0	0	0	0	0	0	1	1	1	2	3	5	2	3	1	3	3	2	1	1	1	1	3	2	3	3	3	2	3
428	30-34	1	8	1	5	1	0		3		2	3	2	2	2	2	1	1	1	0	1	0	0	0	1	1	1	1	1	2	3	4	2	2	1	3	2	1	1	2	1	2	3	1	3	4	3	3	3
429	30-34	1	6	1	1	1	0		2		2	2	1	1	1	2	1	1	1	0	0	1	1	0	0	0	1	2	2	2	3	4	1	2	1	3	3	1	1	1	1	2	3	2	2	3	3	2	3
430	35+	2	10	1	5	1	1	2	5	0	3	3	2	3	2	1	1	1	1	1	1	1	0	0	0	1	1	4	4	3	3	5	3	4	1	3	3	3	1	2	1	2	2	3	1	4	3	4	4
431	30-34	1	10	1	5	1	1	1	3		3	2	1	3	2	2	1	1	1	0	0	1	0	0	1	1	1	2	1	2	3	2	2	3	2	3	3	1	1	1	1	2	3	2	3	4	3	3	3
432	25-24	1	7	1	1	1	0		2		2	3	2	3	2	2	1	1	1	1	0	0	0	0	1	1	1	1	2	2	3	4	2	3	1	3	3	1	1	2	2	3	3	3	2	4	3	4	4
433	30-34	1	9	1	3	1	0		3		2	3	2	3	2	1	1	1	1	1	0	0	0	0	0	0	1	2	2	2	3	5	2	3	1	3	3	1	1	2	1	2	3	2	3	4	4	3	4
434	35+	2	11	1	1	2	1	2	5	0	2	2	1	1	2	2	1	1	1	1	0	0	0	0	0	1	0	3	3	2	4	5	2	3	2	3	3	1	1	2	1	2	3	3	2	4	3	4	4
435	35+	1	11	1	1	1	1	1	3		3	2	2	2	3	2	1	1	1	1	0	0	0	0	0	1	0	3	3	2	4	5	2	3	1	3	3	2	1	2	1	2	2	2	3	5	4	3	4
436	35+	2	10	1	5	1	1	2	2		3	3	2	2	4	2	2	0	1	0	1	1	1	0	0	1	1	2	3	1	4	5	2	4	1	3	2	1	1	2	1	2	3	2	1	3	3	2	3
437	35+	1	10	1	3	1	1	1	5	0	2	2	2	2	2	2	2	1	1	1	0	0	0	0	0	1	0	2	3	1	4	5	2	3	1	2	2	1	1	2	2	2	3	2	1	4	3	3	3
438	30-34	1	6	1	1	1	0		2		3	4	3	4	3	2	2	1	1	1	0	0	0	0	0	1	0	3	2	2	3	5	2	4	1	3	3	2	1	2	1	2	3	3	2	4	3	4	4
439	25-24	1	6	1	4	1	0		3		2	3	1	2	2	2	2	1	0	0	1	1	1	0	0	1	0	2	3	1	3	4	4	2	2	3	3	2	1	2	1	2	3	2	1	3	3	4	4
440	30-34	1	10	1	4	1	1	1	1		3	2	1	2	3	2	1	1	0	0	0	0	0	0	0	1	0	3	3	3	4	5	2	3	1	3	3	2	1	2	1	3	3	2	3	4	3	4	4
441	30-34	1	8	1	5	1	0		3		2	2	1	1	2	1	1	1	1	1	0	0	0	0	0	1	1	2	3	3	4	4	2	4	1	3	2	2	1	2	2	1	2	2	3	4	3	2	4
442	25-24	1	9	1	3	1	0		3		2	3	1	1	2	2	1	1	1	1	1	0	0	0	0	0	0	2	2	2	3	5	2	3	1	2	3	2	1	2	2	3	3	2	2	4	3	2	3
443	30-34	1	10	1	5	2	1	1	3		2	3	1	2	2	2	1	1	1	1	0	0	0	0	0	1	1	3	3	2	4	4	3	3	1	3	3	2	1	1	1	1	3	2	2	4	3	4	4
444	35+	2	15	1	1	3	1	2	6	0	2	4	2	3	3	1	3	1	1	1	1	1	1	0	1	1	1	3	3	3	4	5	3	4	1	3	3	3	1	2	1	1	3	3	2	5	4	3	4
445	35+	1	13	1	5	1	0		2		2	3	2	3	3	1	2	1	1	1	0	0	0	0	0	0	0	2	2	2	4	4	3	3	1	2	2	2	1	1	1	1	3	3	3	4	3	3	3
446	30-34	1	8	1	5	2	0		6	0	3	3	2	2	4	2	2	1	1	1	0	0	0	0	0	0	1	3	3	3	4	5	3	2	1	3	3	2	1	2	1	2	3	3	2	4	3	4	4
447	30-34	1	11	1	1	1	0		3		2	2	1	2	2	1	1	1	1	1	1	0	0	0	0	0	0	2	3	3	4	4	2	3	1	2	3	2	1	2	2	1	3	2	1	3	3	2	3
448	25-24	1	5	1	1	1	0		3		3	3	1	2	3	2	1	1	1	1	1	0	0	0	0	0	0	1	1	2	2	3	2	3	1	2	3	2	1	1	1	1	2	2	2	4	3	3	3
449	25-24	2	8	1	5	1	1	2	5	0	2	2	1	2	1	2	1	1	1	1	1	0	0	0	0	1	1	3	3	3	4	4	3	2	1	3	3	3	1	3	1	2	3	3	2	4	4	2	4
450	30-34	1	9	1	1	1	0		5	0	4	3	2	2	3	2	2	1	1	1	1	0	0	0	0	0	0	1	1	1	3	4	2	3	1	2	2	2	1	1	1	1	3	2	1	4	3	2	3
451	25-24	1	6	1	1	1	0		2		3	1	1	2	3	2	1	1	1	1	1	0	0	0	0	0	0	1	1	1	2	3	2	4	1	2	2	2	1	2	1	1	3	2	3	4	3	2	3
452	25-24	1	2	1	2	1	0		2		3	1	2	2	2	2	2	1	1	1	1	0	0	0	0	0	0	1	1	1	2	3	1	4	1	2	2	2	1	1	1	1	3	2	2	4	3	2	3
453	30-34	1	10	1	1	1	0		3		4	3	2	2	3	2	1	1	0	0	0	0	0	0	0	1	1	1	1	2	2	3	2	4	1	2	2	1	1	2	1	1	3	2	3	4	3	2	3
454	30-34	1	11	1	1	1	0		3		3	3	2	2	2	2	1	1	1	0	0	0	0	0	0	0	0	1	1	2	4	4	2	3	1	3	3	1	1	1	1	2	3	2	2	4	3	3	3
455	30-34	1	10	1	5	1	0		3		2	2	1	2	2	1	1	1	0	0	0	0	0	0	0	0	0	1	1	2	3	3	2	4	1	3	2	1	1	1	1	1	3	2	2	4	3	3	3
456	25-24	1	5	1	2	1	0		6	0	3	3	2	3	4	3	2	1	1	1	0	0	0	0	0	0	0	1	1	2	3	4	2	3	1	3	3	1	1	1	1	1	3	3	3	4	3	3	3
457	25-24	1	6	1	5	1	0		3		3	2	2	4	2	2	1	1	1	1	1	0	0	0	0	1	1	2	2	3	4	5	2	3	1	3	2	2	1	1	1	1	3	2	2	4	3	4	4
458	35+	1	16	1	1	2	0		6	0	2	4	1	2	2	2	1	1	1	1	0	0	0	0	1	1	1	1	1	1	3	5	3	4	1	3	3	1	1	2	1	1	3	2	3	4	3	3	4
459	30-34	1	8	1	1	1	0		3		3	2	1	2	2	2	2	1	1	1	1	0	0	0	0	0	0	2	2	3	4	5	2	3	1	3	3	1	1	2	1	1	3	2	2	4	3	3	3
460	30-34	1	9	1	1	1	0		3		3	2	2	2	3	2	1	1	1	1	0	0	0	0	0	0	0	1	1	1	3	4	1	3	1	2	2	2	1	1	1	1	3	2	2	3	3	3	3
461	30-34	1	10	1	1	1	0		2		2	1	1	2	1	2	1	1	1	1	0	0	0	0	0	0	0	2	2	3	4	4	2	3	1	3	2	1	1	2	1	1	3	3	3	4	3	3	3
462	25-24	1	4	1	2	1	1	1	2		3	3	2	2	3	2	2	1	1	1	1	0	0	0	1	1	1	3	2	3	4	5	3	4	1	3	3	1	1	1	1	1	3	3	3	4	3	4	4
463	25-24	1	6	1	2	1	0		2		2	3	2	2	2	1	1	1	1	1	0	0	0	0	1	1	1	1	1	3	3	5	2	3	1	2	2	1	1	2	1	1	3	3	3	4	3	3	4
464	35+	1	11	1	5	1	0		2		1	2	1	2	2	1	1	1	1	1	0	0	0	0	0	0	0	1	1	1	2	3	1	3	1	3	2	1	1	1	1	1	3	2	2	3	3	2	3
465	30-34	1	7	1	2	1	0		3		2	3	2	2	2	2	1	1	1	1	0	0	0	0	1	1	1	2	2	3	3	5	2	3	1	3	3	1	1	2	1	2	3	1	3	4	3	4	4
466	30-34	2	7	1	1	1	1	2	5	0	3	3	2	2	2	2	1	1	1	1	1	0	0	0	1	1	1	3	3	3	4	4	3	2	1	3	3	2	1	2	1	2	3	2	2	4	4	3	2
467	30-34	1	9	1	5	1	0		3		2	3	2	3	3	2	2	1	1	1	0	0	0	0	1	1	0	1	1	2	4	4	2	3	1	3	2	2	1	1	1	1	3	2	2	4	4	3	4
468	25-24	1	6	1	2	1	0		3		2	2	1	1	2	1	1	1	1	1	0	0	0	0	1	1	1	1	1	1	2	4	2	3	1	3	2	2	1	1	1	1	3	3	3	4	3	2	3
469	35+	1	11	1	5	1	0		2		1	3	1	1	2	1	1	0	1	1	0	1	1	0	1	0	0	2	2	1	3	5	2	3	1	3	3	1	1	2	1	2	3	2	3	3	3	2	3
470	30-34	1	8	1	3	1	0		2		2	3	1	2	2	1	1	0	0	0	0	0	0	0	1	1	1	1	1	1	3	5	2	3	1	3	3	1	1	1	1	1	3	2	2	4	4	4	4
471	30-34	1	10	1	5	1	0		3		2	2	1	2	2	1	1	1	1	1	0	0	0	0	0	0	0	1	1	1	3	5	2	3	1	3	3	1	1	1	1	1	3	3	3	4	4	3	3
472	35+	1	11	1	1	2	0		6	0	2	2	1	2	1	2	2	1	1	1	0	0	0	0	1	1	0	1	1	1	4	4	3	3	1	2	2	2	1	1	1	2	3	3	3	3	3	3	3
473	30-34	1	6	1	1	1	0		3		2	2	1	2	2	2	1	1	1	1	0	0	0	0	0	1	0	1	1	1	3	4	2	3	1	3	3	1	1	2	1	1	3	3	3	3	3	3	3
474	30-34	1	11	1	1	1	0		2		2	1	1	2	1	2	1	1	1	1	1	0	0	0	0	0	0	1	1	1	3	5	2	4	1	3	3	1	1	1	1	1	3	2	3	4	4	4	4
475	35+	1	20	1	1	1	0		2		2	2	1	2	1	1	1	1	1	1	0	0	0	0	1	1	1	1	1	1	3	5	2	3	1	1	1	1	1	1	1	1	3	2	3	3	3	3	3
476	25-24	1	4	1	4	2	0		6	0	3	4	2	2	3	2	2	1	1	1	0	0	0	0	1	1	1	1	1	1	3	5	3	4	1	3	3	1	1	1	1	1	3	3	3	4	4	3	4
477	30-34	1	6	1	1	1	0		3		2	2	2	2	2	1	1	1	1	1	1	0	0	0	1	1	1	2	2	2	3	4	2	3	1	3	1	1	1	2	1	2	3	3	3	3	3	3	3
478	25-24	1	6	1	2	1	0		3		2	2	1	2	2	3	2	1	1	1	0	0	0	0	1	1	0	1	2	2	4	4	2	3	1	3	3	1	1	2	1	1	3	3	3	4	4	3	4
479	25-24	1	5	1	4	1	0		3		3	3	2	2	2	2	2	1	1	1	0	0	0	0	1	1	1	1	1	2	3	4	2	3	1	3	3	1	1	2	1	2	3	3	3	4	3	4	4
480	30-34	2	10	1	5	1	1	2	5	0	2	4	2	2	3	3	2	1	1	1	0	0	1	0	1	1	0	2	2	2	3	4	2	3	1	3	3	1	1	3	1	1	3	2	2	5	4	4	4
481	30-34	1	11	1	5	1	0		3		2	2	1	1	2	2	1	1	1	1	0	0	0	0	0	0	0	1	1	1	3	5	2	3	1	3	2	1	1	2	1	2	3	3	3	3	3	2	3
482	25-24	1	4	1	2	1	0		3		1	2	1	1	2	1	1	1	1	1	0	0	1	0	1	1	1	1	1	1	1	5	1	3	1	3	3	1	1	1	1	2	3	3	3	4	3	3	3
483	25-24	1	6	1	2	1	0		2		2	2	1	1	2	2	1	1	1	1	0	0	0	0	1	0	0	1	1	1	2	5	2	3	1	2	2	1	1	2	1	1	3	2	3	3	3	3	3
484	30-34	1	12	1	2	1	0		3		3	2	1	2	3	2	1	0	1	1	0	0	0	0	1	1	1	2	2	2	3	5	2	3	1	2	2	2	1	1	1	1	3	2	3	3	3	3	3
485	30-34	1	12	1	2	1	0		1		2	3	1	1	2	1	1	0	0	1	0	0	0	0	1	1	1	2	2	2	3	4	2	3	1	2	2	2	1	2	1	1	3	1	2	3	2	2	3
486	25-24	1	5	1	3	1	0		3		2	3	1	1	2	2	1	1	1	0	0	0	0	1	0	0	1	1	1	1	1	4	1	2	1	1	1	1	1	1	1	1	1	1	3	4	3	3	3
487	30-34	1	10	1	4	1	0		3		2	3	2	2	4	2	2	1	1	1	0	0	0	0	1	1	1	1	1	3	4	5	1	3	1	3	3	1	1	2	1	1	3	3	3	4	3	3	3
488	30-34	1	8	1	3	2	0		6	0	2	4	2	2	3	2	2	1	1	1	1	0	0	0	1	1	1	2	2	2	3	5	3	3	1	3	3	1	1	2	1	2	3	2	3	4	4	3	4
489	30-34	1	10	1	5	1	0		3		1	2	1	1	2	2	1	0	0	0	0	0	0	0	1	1	1	1	1	1	3	5	2	3	1	1	1	1	1	1	1	1	3	2	3	3	3	3	3
490	35+	1	22	1	1	2	0		6	0	3	4	1	2	3	2	2	1	1	1	0	0	0	0	1	1	1	2	2	2	3	5	3	4	1	3	3	1	1	1	1	1	3	1	3	4	3	3	3
491	25-24	1	3	1	4	1	0		2		3	3	1	2	3	2	2	1	1	1	0	0	0	0	1	1	1	1	1	1	3	4	1	3	1	2	2	1	1	2	1	1	3	2	3	4	3	3	3
492	30-34	1	7	1	1	1	0		2		3	3	2	2	1	2	2	1	1	1	1	0	0	0	1	1	1	2	2	2	2	5	2	3	1	3	3	1	1	1	1	1	3	2	3	3	3	2	3
493	25-24	1	6	1	2	1	0		3		3	3	4	3	4	2	2	1	0	1	0	0	1	0	1	0	1	1	1	1	4	4	2	3	1	3	3	1	1	3	1	2	3	2	3	4	4	3	3
494	20-24	1	3	1	1	1	0		5	0	2	2	1	2	2	3	1	1	1	1	1	1	1	0	1	1	1	2	2	5	5	5	4	4	1	2	2	2	1	1	1	1	3	3	3	4	3	3	3
495	25-24	1	1	1	1	1	1	1	4		4	2	2	1	1	2	2	1	1	1	1	1	0	0	0	1	1	2	2	4	5	4	2	4	1	2	2	2	1	3	2	2	3	3	2	4	4	3	4
496	25-24	1	5	1	1	1	0		3		3	3	2	2	3	3	4	1	1	1	1	1	0	0	1	1	1	2	4	2	3	3	2	1	3	2	1	2	2	2	2	1	3	3	2	2	4	2	2
497	25-24	1	4	1	1	1	0		3		3	4	2	2	3	2	2	1	1	1	1	1	0	0	1	1	1	2	4	1	3	3	1	1	3	2	1	2	2	2	2	1	3	3	2	2	2	2	2
498	30-34	1	7	1	1	1	0		2		2	3	2	2	3	3	2	1	1	1	1	1	0	0	1	1	1	2	2	1	3	3	2	2	2	2	2	2	3	2	2	1	2	3	3	4	4	4	2
499	25-24	1	3	1	1	1	1	1	3		3	3	2	2	3	2	2	1	1	1	1	1	0	0	1	0	1	5	5	4	3	5	4	5	3	3	2	2	3	3	3	3	3	3	3	4	3	3	4
500	20-24	1	2	1	1	1	1	1	2		3	3	1	2	3	2	1	1	1	1	1	1	0	1	1	1	1	5	5	4	3	5	4	5	3	3	2	2	3	3	3	3	2	3	3	5	5	3	5
501	35+	1	14	1	1	1	0		3		2	2	1	1	2	2	1	1	1	1	0	0	1	0	1	1	1	2	1	1	5	5	1	1	1	2	2	2	2	2	2	2	3	3	3	4	3	3	4
502	30-34	1	7	1	1	1	0		1		2	3	1	1	2	1	1	0	1	0	1	0	1	0	0	1	0	1	2	3	5	1	1	1	1	3	3	3	1	1	1	3	3	3	3	3	2	2	3
503	25-24	1	4	2	4	1	0		2		2	3	2	2	2	1	1	1	1	1	0	0	0	1	1	1	1	2	2	3	2	1	1	1	2	1	1	1	2	2	1	1	1	1	1	4	3	3	3
504	30-34	1	4	1	1	1	0		1		3	2	1	2	1	2	1	1	1	1	0	0	1	0	1	0	0	1	1	1	4	1	1	1	1	3	3	3	1	1	1	3	3	3	3	4	3	3	4
505	25-24	1	10	1	3	1	1	1	6	1	1	1	1	1	1	1	1	1	1	1	1	1	1	1	0	0	1	2	3	3	3	3	2	3	1	2	3	2	1	2	2	2	2	2	2	2	3	3	3
506	25-24	1	2	1	1	1	0		1		1	1	1	1	1	1	1	1	1	1	1	1	0	1	0	1	0	1	2	3	3	3	2	1	1	1	1	2	1	1	1	1	1	2	2	4	3	3	3
507	25-24	1	7	1	3	1	1	1	3		2	2	1	2	1	1	1	1	1	1	0	0	0	0	1	1	0	2	3	3	4	5	2	4	1	3	3	2	1	1	1	2	3	3	3	4	3	4	4
120	25-24	1	4	1	1	1	0		2		4	3	2	2	3	3	2	0	1	1	1	0	0	1	0	0	0	3	3	3	3	5	5	5	1	1	1	1	1	1	1	1	1	1	1	2	2	2	2
[truncated: 50 more columns]
