# Supplementary material for: Evidence-based practice and its associated factors among point-of-care nurses working at the teaching and specialized hospitals of Northwest Ethiopia: A concurrent study
Source: PLoS One. 2022 May 5;17(5):e0267347. doi: 10.1371/journal.pone.0267347 (PMC9070954; doi:10.1371/journal.pone.0267347)
Supplement: S3 Appendix — (CSV) [file pone.0267347.s003.csv]

ID	Age_Range	Educational_status	work_service	Place_of_work	working_unit	work_position	EBP_Training	Time_of_EBP_training	Electronic_Device_access	Internet_accessed	EBP_01	EBP_02	EBP_03	EBP_041	EBP_05	EBP_06	EBP_07	K_301	K_302	K_303	k_304	K_305	K_306	K_307	K_308	K_309	K_310			printed_research_article	Refer_journal1	ReadDatabase	Ref_med_apps3	Refer_guidelines	Information_from_training	sharing			Aw_501	Aw_502	Aw_503	Aw_504	Aw_505	Aw_506	Aw_507	Aw_508	Aw_509	Aw_510	Aw_511
1	35+	2	36	1	1	1	1	3	5	0	2	2	1	2	2	2	1	1	1	1	1	1	0	1	1	0	1	8	10	2	2	2	2	2	2	5	17	35	3	3	3	2	1	1	1	3	3	1	3
2	25-24	1	6	1	1	1	0		1		1	1	1	2	1	2	2	1	0	0	0	1	0	0	0	0	1	3	10	1	1	1	1	1	1	1	7	35	1	1	1	1	1	1	1	1	2	2	2
3	25-24	1	4	1	1	1	0		1		1	2	1	2	1	2	1	1	1	1	1	0	1	1	0	0	1	7	10	3	3	3	3	3	3	3	21	35	1	2	1	2	1	1	1	1	2	2	2
4	35+	2	10	1	1	2	1	2	5	0	3	2	1	2	2	2	1	1	1	1	0	0	1	1	0	0	1	6	10	3	4	1	3	3	4	3	21	35	1	2	2	3	2	2	3	2	2	2	2
5	35+	1	5	1	1	1	1	3	2		2	3	2	1	3	2	1	0	0	0	0	1	0	0	0	1	0	2	10	4	2	3	4	3	5	3	24	35	3	2	3	1	2	1	2	2	3	2	2
6	25-24	2	5	1	1	1	1	2	3	0	1	2	1	2	2	2	1	0	0	0	0	0	0	1	0	0	0	1	10	2	1	3	3	3	1	1	14	35	1	2	2	1	3	1	2	2	1	2	3
7	30-34	2	5	1	1	1	0		3		2	2	1	2	2	2	2	1	1	1	0	0	1	1	0	0	1	6	10	3	3	3	3	3	3	3	21	35	1	2	1	1	1	1	1	2	3	3	3
8	25-24	1	8	1	1	1	1	1	3		2	3	2	2	3	2	2	0	0	0	0	0	1	1	0	0	0	2	10	3	2	2	3	1	1	1	13	35	2	1	1	1	2	2	1	3	1	1	1
9	30-34	1	5	1	1	1	0		2		2	2	1	3	3	1	2	1	0	1	1	0	1	1	0	1	0	6	10	1	1	2	1	2	1	2	10	35	2	1	2	1	3	2	3	2	3	2	3
10	35+	1	3	1	1	1	0		1		2	2	2	2	2	2	2	1	1	1	1	1	1	0	0	0	1	7	10	3	2	2	3	3	3	3	19	35	1	3	3	1	1	1	2	1	3	3	3
11	25-24	1	4	1	1	1	0		3		2	2	2	2	2	2	2	0	0	1	1	1	0	0	1	1	1	6	10	2	2	1	2	1	1	2	11	35	1	2	1	1	1	2	1	1	2	1	1
12	30-34	1	8	1	1	1	0		2		2	2	1	2	2	2	1	1	0	1	0	1	1	1	0	1	1	7	10	3	3	2	2	5	5	5	25	35	2	3	3	3	2	2	2	2	3	3	3
13	20-24	1	2	1	1	1	1	1	3		2	2	2	2	2	2	2	1	1	1	1	1	1	0	0	1	0	7	10	2	4	5	5	5	5	5	31	35	3	2	2	2	2	1	1	1	1	3	3
14	25-24	1	5	1	1	1	0		1		2	2	2	2	3	3	1	1	1	1	1	0	0	1	0	0	0	5	10	2	2	3	3	3	2	2	17	35	1	1	2	2	1	1	1	2	3	3	3
15	25-24	1	4	1	1	1	0		2		2	3	3	2	4	2	3	1	0	0	1	0	1	1	0	1	1	6	10	1	2	2	1	2	3	3	14	35	2	2	2	2	2	2	3	3	3	3	3
16	25-24	1	4	1	1	1	0		2		2	2	2	2	2	2	1	1	1	1	1	1	0	0	0	0	1	6	10	2	3	3	3	3	3	3	20	35	1	3	2	2	1	1	2	2	3	3	3
17	25-24	1	5	1	1	1	0		2		2	2	2	2	2	2	2	1	1	1	1	1	1	1	0	0	0	7	10	2	3	3	2	2	2	2	16	35	1	2	2	2	1	1	1	2	3	3	3
18	25-24	1	1	1	1	1	0		1		2	2	2	2	2	2	1	0	1	0	1	0	0	0	1	0	1	4	10	3	3	2	3	5	3	5	24	35	1	2	2	2	2	2	2	2	3	3	3
19	30-34	1	8	1	1	2	0		1		3	3	2	2	3	3	2	1	0	0	0	0	1	1	0	0	1	4	10	1	1	1	5	5	4	1	18	35	2	1	1	1	2	1	1	1	3	3	3
20	35+	1	5	1	1	1	0		1		2	2	2	2	2	2	1	1	1	1	1	1	1	1	0	0	1	8	10	2	2	2	2	3	2	2	15	35	2	3	2	1	3	1	1	1	3	3	3
21	30-34	1	14	1	1	2	0		3		2	2	2	1	2	1	1	1	0	0	0	0	1	1	0	1	0	4	10	1	1	1	2	3	1	1	10	35	1	1	1	1	1	1	1	1	1	1	1
22	35+	1	7	1	4	1	1	3	1		3	2	2	2	2	2	1	1	1	1	0	0	0	1	0	1	0	5	10	2	2	2	2	3	3	3	17	35	1	1	1	1	1	1	1	1	2	2	2
23	25-24	1	2	1	4	1	1	1	3		3	3	2	3	3	3	2	1	0	0	1	1	0	0	0	0	1	4	10	3	4	3	2	3	2	1	18	35	2	2	2	3	3	2	3	2	2	3	3
24	30-34	2	5	1	1	1	0		5	0	3	3	2	3	4	3	3	1	1	1	0	0	1	1	1	0	1	7	10	3	3	4	5	3	3	3	24	35	2	3	3	3	1	3	3	2	3	3	3
25	25-24	1	3	1	4	1	0		3		2	2	1	1	2	2	2	1	1	1	0	1	1	1	1	0	0	7	10	2	2	2	2	1	1	2	12	35	1	2	3	3	1	2	2	1	3	3	3
26	25-24	1	4	1	4	1	0		3		2	3	1	2	3	3	3	1	1	1	0	0	0	1	0	0	1	5	10	3	3	3	3	3	3	4	22	35	1	3	3	2	2	1	1	2	2	2	3
27	25-24	1	3	1	4	1	0		2		2	2	2	2	2	2	1	1	1	1	1	1	0	1	1	0	0	7	10	3	3	5	5	4	2	3	25	35	1	2	2	2	1	1	1	1	3	3	2
28	25-24	1	4	1	2	1	0		1		3	3	1	3	4	3	2	1	0	1	1	0	0	0	0	1	1	5	10	1	1	2	4	3	3	3	17	35	3	3	2	3	2	1	3	1	2	2	2
29	30-34	1	5	1	2	1	0		2		2	3	2	3	3	3	3	1	1	1	1	1	0	1	1	0	0	7	10	2	2	2	3	3	2	2	16	35	3	2	2	2	1	1	1	1	3	3	3
30	30-34	1	6	1	1	1	0		2		3	3	2	3	3	3	3	1	1	1	0	1	1	1	0	0	1	7	10	1	2	1	4	1	4	3	16	35	2	3	2	2	1	1	1	1	3	3	3
31	35+	1	6	1	1	1	0		4		2	2	2	3	4	2	2	1	1	1	1	1	0	1	1	0	0	7	10	2	1	2	1	1	2	2	11	35	1	1	1	1	1	1	1	2	2	2	2
32	30-34	1	5	1	1	1	0		1		2	3	2	2	2	2	2	1	1	1	0	0	1	1	0	1	1	7	10	2	2	2	2	2	3	2	15	35	1	2	2	2	1	1	3	3	3	3	3
33	20-24	1	2	1	1	1	0		1		1	1	1	1	1	2	1	1	1	1	0	1	0	1	0	0	1	6	10	3	1	1	2	3	1	3	14	35	2	1	2	2	1	1	1	1	2	1	1
34	30-34	1	4	1	3	1	0		2		1	1	1	1	1	1	1	1	1	1	0	0	1	1	1	0	1	7	10	3	1	1	5	1	1	1	13	35	1	2	1	1	1	1	1	1	3	3	3
35	30-34	1	4	1	2	1	0		1		3	3	2	2	3	2	2	1	1	1	1	1	0	0	1	0	1	7	10	1	1	2	3	3	3	3	16	35	1	1	1	2	1	1	1	1	2	2	2
36	30-34	1	7	1	3	1	0		1		2	2	2	2	3	2	2	1	1	1	0	1	0	1	1	0	1	7	10	1	1	1	3	1	3	1	11	35	1	1	1	1	1	1	1	1	3	3	3
37	30-34	1	6	1	2	1	0		2		2	2	2	2	3	2	2	1	1	1	1	0	0	0	0	1	1	6	10	2	2	3	3	2	2	3	17	35	1	2	1	2	1	1	1	2	2	3	2
38	25-24	1	1	1	5	1	0		5	0	2	3	1	2	3	2	2	1	1	1	0	0	1	1	0	0	0	5	10	3	3	3	3	3	3	3	21	35	1	3	3	3	3	2	2	2	3	3	3
39	30-34	2	7	1	5	1	0		4		3	3	2	3	4	2	3	0	0	0	0	0	0	1	0	1	1	3	10	1	1	4	1	1	2	4	14	35	1	3	2	1	1	2	2	2	3	1	2
40	35+	2	7	1	5	2	1	2	4		3	3	3	3	3	2	2	1	1	1	1	1	1	1	1	0	1	9	10	4	5	5	4	4	4	4	30	35	2	3	3	3	1	1	1	1	1	1	1
41	25-24	2	6	1	5	3	0		5	0	3	2	2	2	2	2	2	1	1	1	1	1	1	1	1	0	0	8	10	3	4	4	3	1	2	3	20	35	1	3	3	1	1	1	1	2	2	1	1
42	25-24	1	7	1	1	1	0		5	0	2	2	2	2	2	2	2	1	1	1	1	0	0	1	0	0	0	5	10	1	3	4	1	2	1	3	15	35	2	3	3	3	2	1	1	2	2	2	2
43	25-24	1	7	1	1	1	0		3		3	3	2	2	2	2	2	1	1	1	0	1	0	1	0	0	1	6	10	4	3	1	3	2	3	5	21	35	1	2	2	2	1	1	1	1	1	2	1
44	30-34	1	12	1	1	1	0		1		2	2	1	2	2	2	2	1	0	0	1	0	0	0	0	1	1	4	10	1	3	4	1	1	1	1	12	35	1	1	2	2	1	2	1	2	2	3	3
45	25-24	1	4	1	1	1	0		1		2	2	2	2	2	2	2	1	1	1	0	1	0	0	0	0	0	4	10	2	3	4	4	3	2	2	20	35	2	3	1	3	2	1	1	2	3	3	3
46	30-34	1	6	1	1	1	0		6	1	3	2	3	3	3	2	2	1	1	1	1	1	0	1	1	0	0	7	10	2	3	5	4	1	1	1	17	35	2	2	2	1	1	3	1	2	2	2	2
47	30-34	1	8	1	1	1	0		1		2	2	2	2	2	2	2	1	0	0	0	0	1	1	0	1	0	4	10	2	2	3	2	2	3	3	17	35	2	3	1	2	2	3	2	2	2	3	3
48	25-24	1	1	1	1	1	1	1	5	0	2	3	2	3	3	3	2	1	1	1	1	1	0	0	0	0	1	6	10	3	4	3	3	4	3	4	24	35	3	2	1	3	2	1	1	2	3	3	2
49	30-34	1	6	1	1	1	0		4		3	3	2	3	3	3	2	1	1	1	1	0	1	1	1	1	0	8	10	3	3	4	3	4	2	5	24	35	3	3	1	1	2	1	1	2	3	3	3
50	25-24	2	5	1	1	1	1	2	5	0	3	2	2	2	3	3	2	1	1	1	1	1	1	1	1	0	1	9	10	3	2	3	4	2	2	4	20	35	2	3	3	3	1	3	1	1	3	3	3
51	30-34	1	6	1	1	1	1	3	5	0	3	3	3	2	3	2	2	1	1	0	0	0	1	1	0	1	0	5	10	4	5	5	4	4	4	4	30	35	2	3	2	2	2	3	2	3	3	2	3
52	30-34	1	4	1	1	1	0		2		2	2	2	2	2	2	2	0	1	0	1	0	0	0	1	1	1	5	10	1	3	4	4	4	2	4	22	35	2	3	2	3	3	2	3	2	2	2	2
53	35+	1	10	1	1	1	0		2		2	2	2	2	2	2	2	1	1	0	0	0	0	0	0	0	0	2	10	3	1	1	1	1	1	1	9	35	1	2	1	1	1	1	1	1	3	2	3
54	35+	1	7	1	1	1	1	3	1		3	3	2	2	3	3	2	1	1	0	0	1	1	1	0	0	0	5	10	1	2	4	3	4	4	1	19	35	2	1	2	1	2	2	2	1	2	2	3
55	30-34	1	5	1	2	2	0		3		3	3	2	2	3	3	2	1	1	1	0	1	0	1	0	0	0	5	10	3	2	4	4	4	3	5	25	35	1	3	1	1	3	1	2	3	3	1	3
56	30-34	1	10	1	1	1	0		2		3	3	2	2	2	2	2	1	1	1	1	1	0	1	1	0	1	8	10	2	2	2	2	2	2	3	15	35	1	2	2	2	2	2	1	2	2	2	2
57	30-34	1	6	1	2	1	0		5	0	3	3	2	2	3	2	2	1	1	0	0	1	1	1	0	0	1	6	10	2	3	4	2	1	3	2	17	35	1	3	3	2	1	1	1	1	3	3	1
58	30-34	1	10	1	1	1	0		3		1	1	1	2	2	1	1	1	1	1	1	1	0	1	0	0	0	6	10	2	1	1	1	4	3	5	17	35	1	2	2	1	1	1	2	1	1	1	1
59	35+	1	10	1	1	1	0		1		2	2	2	2	2	2	1	1	1	1	1	0	1	1	0	1	1	8	10	4	3	2	3	2	4	4	22	35	2	2	3	2	2	2	3	2	3	2	3
60	35+	1	18	1	1	1	0		2		1	1	1	1	1	1	1	1	0	0	0	0	1	1	0	0	0	3	10	2	2	1	3	2	2	2	14	35	1	1	1	1	1	1	1	1	2	2	2
61	25-24	1	6	1	1	1	0		5	0	2	3	2	1	2	1	1	0	1	1	1	0	1	1	1	1	0	7	10	1	3	3	2	2	3	5	19	35	2	1	2	3	2	3	2	2	2	2	3
62	30-34	1	10	1	1	1	0		2		2	1	1	1	1	1	1	1	1	0	0	0	1	1	0	1	0	5	10	2	3	3	2	3	2	3	18	35	1	2	3	2	3	2	2	3	2	3	2
63	25-24	1	7	1	1	1	0		2		2	3	2	2	2	2	1	1	1	1	1	1	0	1	0	1	1	8	10	1	2	2	2	2	3	4	16	35	1	3	3	2	1	1	1	2	3	3	3
64	25-24	1	5	1	1	1	1	1	1		4	3	2	2	2	2	2	0	0	0	1	1	0	0	0	1	0	3	10	1	1	2	2	2	2	3	13	35	2	2	2	1	1	1	2	2	2	2	2
65	35+	2	10	1	1	1	1	2	3		3	3	2	2	4	3	2	1	1	1	0	0	1	1	0	0	1	6	10	4	3	3	4	4	2	4	24	35	1	3	3	2	2	3	2	3	3	3	3
66	30-34	1	6	1	1	1	0		3		2	3	2	2	2	2	2	0	1	0	0	1	1	1	1	0	0	5	10	2	2	2	3	4	1	2	16	35	2	1	3	1	1	1	1	1	1	1	2
67	30-34	1	10	1	1	1	0		2		3	2	1	2	2	1	1	1	1	0	0	0	1	1	1	0	0	5	10	1	2	1	3	4	1	1	13	35	2	2	2	1	1	1	1	1	2	2	2
68	25-24	1	4	1	1	1	0		3		1	1	1	1	1	1	1	1	1	1	1	1	0	1	0	0	0	6	10	1	1	1	4	4	1	1	13	35	1	1	1	1	1	1	1	1	3	3	2
69	30-34	1	10	1	4	1	1	1	2		2	2	1	1	2	1	1	1	1	1	1	0	0	1	0	0	0	5	10	2	4	1	5	5	1	2	20	35	1	1	1	2	2	2	3	2	1	1	1
70	25-24	1	5	1	4	1	0		1		3	3	2	2	4	2	2	1	1	1	0	1	1	1	1	1	0	8	10	2	2	2	3	2	3	2	16	35	3	2	1	3	3	3	3	2	2	2	2
71	30-34	1	10	1	4	1	1	1	5	0	3	4	2	2	4	3	2	1	1	1	0	0	1	1	0	0	1	6	10	3	3	3	3	3	3	3	21	35	2	2	2	2	2	2	2	2	2	3	3
72	25-24	1	10	1	4	2	1	1	6	0	2	2	2	2	3	2	2	0	1	0	0	1	0	1	0	1	1	5	10	3	3	3	3	3	3	3	21	35	2	2	2	2	2	2	2	2	1	1	1
73	25-24	1	5	1	4	1	0		3		3	3	2	2	3	3	2	1	1	1	0	0	1	1	1	0	1	7	10	5	5	4	5	5	1	4	29	35	1	3	3	1	1	1	1	1	3	3	3
74	25-24	1	8	1	4	1	0		2		3	3	2	2	3	2	2	1	1	1	0	1	1	1	1	0	0	7	10	3	1	3	5	2	2	5	21	35	1	2	2	2	1	1	1	1	3	3	3
75	25-24	1	6	1	4	1	0		2		2	2	2	2	2	2	2	1	1	1	1	1	0	1	0	0	0	6	10	3	3	1	3	3	2	5	20	35	1	1	1	1	1	1	1	1	3	3	2
76	25-24	1	4	1	4	1	1	3	5	1	2	2	2	2	2	2	2	1	0	1	0	0	1	1	0	1	0	5	10	3	3	3	3	5	5	5	27	35	2	2	2	2	2	2	3	3	3	3	3
77	35+	1	10	1	4	1	1	1	3		3	3	2	2	3	2	2	0	1	0	1	1	1	0	0	0	1	5	10	2	3	3	3	2	2	3	18	35	2	2	2	2	3	3	3	2	2	2	2
78	25-24	1	3	1	4	1	0		5	0	3	3	2	3	3	2	4	1	1	1	0	1	0	0	0	0	0	4	10	3	1	3	3	1	1	3	15	35	2	3	3	1	2	1	2	1	2	1	2
79	25-24	1	3	1	1	1	0		3		1	1	1	1	1	1	1	1	1	1	1	1	1	1	1	1	1	10	10	1	2	3	4	5	4	3	22	35	1	1	1	1	1	1	1	1	1	1	1
80	30-34	1	6	1	4	1	1	1	2		4	4	3	2	4	2	2	1	1	1	0	1	0	1	0	0	1	6	10	3	3	2	5	2	2	5	22	35	2	3	3	3	3	3	2	2	3	3	3
81	20-24	1	1	1	1	1	0		2		1	1	1	1	1	1	1	1	1	1	1	0	0	0	1	1	1	7	10	2	2	3	5	5	5	5	27	35	1	1	1	1	2	2	2	2	2	3	2
82	35+	1	6	1	4	1	0		3		3	3	2	2	3	3	2	1	1	1	0	0	1	1	0	0	1	6	10	4	4	5	5	3	2	5	28	35	1	2	2	2	1	2	1	1	3	3	1
83	25-24	1	3	1	2	1	0		1		3	3	2	2	2	2	2	1	0	1	0	0	1	1	0	0	1	5	10	1	1	1	1	1	1	1	7	35	1	1	1	1	1	1	1	1	1	1	1
84	30-34	1	6	1	2	1	0		2		3	4	3	2	2	3	2	1	0	0	0	1	1	0	0	0	1	4	10	3	2	2	5	5	2	5	24	35	2	2	2	2	2	3	3	3	3	3	3
85	30-34	1	8	1	2	1	0		1		2	2	3	3	2	3	3	1	1	1	0	0	1	1	1	1	0	7	10	4	3	5	4	5	4	3	28	35	1	2	2	2	2	2	2	2	3	3	3
86	25-24	1	8	1	2	1	0		3		3	3	2	2	2	3	2	0	1	0	0	0	1	1	0	1	0	4	10	1	1	1	1	1	1	1	7	35	2	1	1	1	1	1	1	1	1	1	1
87	25-24	1	5	1	4	1	0		2		3	3	2	2	2	3	2	1	1	1	0	0	1	1	1	0	1	7	10	3	2	5	4	4	1	2	21	35	3	3	2	3	3	3	3	3	3	3	3
88	25-24	1	4	1	4	1	1	3	5	0	4	3	3	3	3	3	4	1	1	1	1	0	0	0	0	0	1	5	10	3	3	3	3	3	3	3	21	35	2	2	2	2	2	2	2	2	3	3	3
89	25-24	1	2	1	4	1	0		3		2	3	1	1	4	2	2	1	1	1	1	1	1	1	1	1	1	10	10	3	2	3	5	2	3	3	21	35	2	2	2	1	2	1	2	2	3	2	2
90	25-24	1	6	1	4	1	0		3		4	3	4	2	2	2	2	0	1	0	0	1	0	0	1	0	0	3	10	3	2	1	5	2	3	5	21	35	1	1	1	1	1	1	1	1	3	3	3
91	25-24	1	4	1	4	1	0		3		2	2	1	1	1	4	1	0	0	1	0	0	1	1	0	0	0	3	10	3	2	1	3	3	3	3	18	35	2	2	2	2	2	2	2	3	2	2	2
92	25-24	1	5	1	4	1	0		1		3	2	2	4	3	4	2	1	1	1	1	0	0	0	0	0	0	4	10	3	3	4	4	4	4	4	26	35	2	3	2	2	3	2	1	3	3	3	3
93	25-24	1	4	1	4	1	0		1		4	3	2	2	2	3	2	0	0	1	0	1	0	1	0	1	0	4	10	4	5	4	5	4	5	4	31	35	2	1	3	1	2	3	2	3	3	2	3
94	30-34	1	5	1	5	1	0		3		2	3	2	2	4	2	2	1	1	1	0	0	1	1	0	0	1	6	10	1	2	3	4	1	2	3	16	35	1	2	3	1	2	3	1	2	3	1	2
95	25-24	1	4	1	4	1	0		3		3	2	1	2	2	3	1	0	0	0	0	0	1	1	0	0	1	3	10	1	1	1	1	1	1	1	7	35	1	1	1	1	1	1	1	1	1	1	1
96	30-34	1	6	1	4	1	0		3		3	3	2	2	3	3	4	1	1	1	1	1	1	1	1	1	1	10	10	2	4	4	4	2	3	5	24	35	3	3	2	2	3	3	2	3	3	3	3
97	25-24	1	5	1	4	1	0		3		2	3	2	2	2	2	2	1	1	1	1	1	1	1	1	1	1	10	10	1	1	1	1	1	1	1	7	35	1	1	1	1	1	1	1	1	1	1	1
98	30-34	1	10	1	2	1	0		3		2	2	1	1	2	2	1	1	1	1	1	1	0	0	1	1	1	8	10	4	3	4	4	5	3	2	25	35	1	1	2	2	1	1	1	1	3	3	3
99	30-34	1	5	1	1	1	0		5	0	3	3	2	2	4	3	2	1	1	1	0	1	1	1	0	0	1	7	10	5	5	5	5	4	2	5	31	35	2	2	2	2	2	1	2	2	1	3	3
100	25-24	1	5	1	1	1	0		6	0	3	2	1	2	2	2	1	1	1	1	1	0	0	1	0	0	1	6	10	1	1	2	3	3	2	3	15	35	1	1	1	2	3	3	1	1	2	2	3
101	30-34	1	5	1	1	1	0		6	0	3	3	2	2	2	3	2	1	1	1	1	1	0	0	0	0	0	5	10	1	1	3	3	2	3	1	14	35	1	1	2	3	1	1	2	2	2	3	3
102	25-24	1	4	1	1	1	0		2		1	2	2	2	3	2	2	0	1	1	0	1	0	1	1	0	1	6	10	1	2	1	2	1	1	1	9	35	1	1	1	2	3	3	3	2	2	1	2
103	30-34	1	6	1	1	1	0		6	0	1	1	1	1	1	1	1	1	1	1	1	1	1	1	0	0	1	8	10	3	3	3	2	2	3	2	18	35	1	1	2	1	1	2	2	2	1	2	1
104	25-24	2	7	1	1	1	1	2	3		2	2	2	3	1	1	3	1	1	1	1	1	1	1	0	1	0	8	10	3	3	4	3	2	2	2	19	35	2	1	1	1	1	1	1	1	1	2	2
105	25-24	1	5	1	3	1	0		3		2	2	1	2	3	2	2	1	1	1	0	0	1	1	0	0	1	6	10	2	1	2	2	2	2	2	13	35	2	2	2	2	2	2	2	2	2	2	2
106	25-24	1	5	1	3	1	0		3		1	2	3	1	2	3	2	1	1	0	1	0	0	1	0	1	0	5	10	1	1	2	1	2	1	2	10	35	1	1	1	2	2	2	2	2	1	2	2
107	30-34	1	2	1	1	1	0		2		3	3	1	2	2	1	2	1	1	0	1	0	0	1	0	0	0	4	10	3	1	1	2	5	3	2	17	35	2	3	1	1	1	1	2	2	3	2	3
108	25-24	1	6	1	1	1	0		1		1	1	1	1	1	1	1	1	1	1	0	1	0	1	0	0	1	6	10	1	3	2	1	2	2	2	13	35	2	2	2	2	2	2	2	2	1	1	1
109	25-24	1	3	1	1	1	0		6	0	1	1	1	1	1	1	1	1	1	1	1	0	1	1	1	1	1	9	10	3	3	4	3	4	4	4	25	35	1	1	1	1	2	2	2	2	1	2	1
110	30-34	1	10	1	1	1	0		3		3	3	3	2	4	2	2	0	0	0	1	0	0	1	0	1	0	3	10	2	3	4	4	3	4	4	24	35	2	3	3	2	2	2	2	3	3	3	3
111	30-34	1	7	1	1	1	0		2		3	3	3	2	3	2	2	0	0	1	1	0	0	0	0	0	0	2	10	1	3	3	2	2	2	2	15	35	1	1	1	1	1	1	1	1	1	1	1
112	30-34	1	10	1	1	1	0		3		3	3	4	3	2	2	2	1	0	0	1	1	1	1	1	1	0	7	10	1	3	2	1	3	2	1	13	35	2	3	1	2	1	3	2	1	1	3	1
113	25-24	1	6	1	1	1	0		6	0	4	3	2	2	3	3	2	1	1	1	1	1	0	1	0	0	0	6	10	2	2	2	3	2	1	2	14	35	2	2	2	2	1	1	1	1	1	1	1
114	25-24	1	3	1	1	1	0		3		1	1	2	2	3	2	3	1	1	1	1	1	0	1	1	0	1	8	10	3	1	1	4	3	2	5	19	35	1	1	1	1	1	1	1	1	3	3	2
115	25-24	1	2	1	1	1	1	3	3		2	3	2	2	3	2	1	1	1	1	1	1	0	1	0	0	1	7	10	1	1	5	5	3	2	3	20	35	1	1	1	1	1	1	2	2	3	3	3
116	30-34	2	5	1	1	1	1	2	5	0	3	3	2	3	4	3	2	1	1	1	1	1	1	1	1	0	0	8	10	2	2	4	4	4	2	5	23	35	2	3	3	3	1	2	1	3	3	3	2
117	30-34	1	11	1	1	1	1	3	3		2	3	2	4	3	3	2	1	1	1	1	1	0	0	1	0	0	6	10	2	3	2	3	2	3	2	17	35	2	2	1	1	2	2	2	2	1	1	1
118	25-24	1	2	1	1	1	0		2		2	2	1	1	1	1	1	1	0	0	0	0	1	0	0	0	1	3	10	1	1	1	1	1	1	1	7	35	1	1	1	1	1	1	1	1	1	1	1
119	35+	1	22	1	1	1	0		2		2	1	1	1	1	2	2	1	1	1	1	1	0	0	0	0	0	5	10	3	3	1	3	3	3	2	18	35	2	2	1	1	1	1	2	2	2	2	2
121	35+	1	12	1	1	1	1	3	6	0	1	2	3	3	3	2	2	0	1	1	0	0	1	1	1	0	1	6	10	1	2	2	1	1	3	3	13	35	3	1	1	2	3	3	3	3	1	2	2
122	25-24	1	6	1	1	1	0		2		3	3	3	3	4	3	2	1	1	0	0	1	1	1	0	1	1	7	10	3	3	2	2	1	2	1	14	35	1	2	1	1	2	1	1	2	2	1	1
123	30-34	1	2	1	1	1	0		3		3	3	2	2	2	3	4	1	1	1	1	1	1	0	1	0	1	8	10	3	4	5	5	5	4	4	30	35	3	3	3	3	3	3	3	3	3	3	3
124	30-34	1	8	1	1	1	1	3	3		1	2	3	2	3	1	2	1	1	1	1	1	1	1	1	0	1	9	10	3	3	3	4	4	3	4	24	35	2	2	2	2	2	2	2	2	2	3	2
125	35+	1	14	1	1	3	0		5	0	3	2	2	3	3	1	2	1	1	1	1	1	0	1	1	0	0	7	10	3	3	3	3	4	3	4	23	35	1	1	1	1	1	1	1	1	3	3	3
126	30-34	1	5	1	2	1	0		2		2	2	1	2	2	2	2	1	1	0	0	0	0	1	1	0	0	4	10	3	4	3	4	3	4	4	25	35	1	1	1	1	1	1	1	1	1	3	3
127	30-34	1	5	1	2	1	0		3		2	3	1	1	1	2	1	1	1	0	0	0	0	1	1	0	0	4	10	2	2	1	2	2	2	2	13	35	1	1	1	1	1	1	1	1	1	1	1
128	30-34	1	11	1	1	1	1	1	3		1	3	2	1	3	2	2	1	1	1	1	1	0	1	0	1	0	7	10	3	1	2	3	4	3	5	21	35	2	2	2	2	1	1	2	2	2	3	3
129	25-24	1	5	1	1	2	0		6	0	3	2	1	2	3	3	2	0	1	1	1	1	0	1	1	1	0	7	10	3	4	5	4	5	3	4	28	35	2	3	2	3	1	3	3	3	3	3	3
130	35+	1	11	1	1	1	0		3		2	2	1	1	2	3	2	1	1	1	1	1	0	1	1	1	0	8	10	1	1	2	2	5	3	3	17	35	1	1	1	1	1	1	1	1	2	2	2
131	30-34	1	10	1	1	1	0		2		2	3	2	4	2	3	2	1	1	1	1	1	0	1	0	0	0	6	10	3	3	3	3	3	3	5	23	35	3	1	2	2	3	2	3	3	3	3	3
132	25-24	1	5	1	1	1	1	1	2		2	1	2	3	3	1	2	1	1	1	1	1	0	1	0	0	1	7	10	4	3	3	5	3	2	2	22	35	3	1	1	2	2	1	1	3	3	3	3
133	20-24	1	3	1	3	1	0		2		1	1	1	1	1	1	1	1	1	1	1	1	0	1	1	1	1	9	10	1	2	3	3	4	5	3	21	35	1	1	1	1	1	1	1	1	2	2	2
134	30-34	1	7	1	3	1	0		3		2	2	2	2	2	2	1	1	0	0	1	0	1	1	0	0	1	5	10	1	2	3	4	5	2	4	21	35	1	1	1	1	1	1	1	1	1	1	1
135	30-34	1	3	1	3	1	1	1	1		3	2	2	2	4	3	2	1	0	1	0	1	1	1	0	1	0	6	10	1	2	1	1	1	1	1	8	35	1	1	1	1	1	1	1	1	1	1	1
136	30-34	1	6	1	3	1	0		3		1	1	1	1	1	1	1	1	0	0	0	0	1	1	0	1	0	4	10	1	1	1	1	1	1	1	7	35	1	1	1	1	1	1	1	1	1	1	1
137	30-34	2	3	1	1	1	0		3		3	2	2	2	3	2	2	1	1	1	0	0	0	1	1	0	1	6	10	1	2	4	4	3	2	4	20	35	1	1	3	2	1	2	1	3	3	3	3
138	25-24	2	4	1	1	1	1	2	2		1	1	1	1	2	2	1	1	1	1	1	1	0	0	0	0	1	6	10	1	1	1	1	1	1	1	7	35	3	3	1	1	3	3	3	3	2	2	2
139	25-24	1	6	1	3	1	0		3		1	2	2	2	3	2	3	1	1	0	0	0	0	1	0	1	0	4	10	1	2	1	2	4	1	1	12	35	2	2	1	1	1	1	1	1	1	1	1
140	30-34	1	7	1	3	1	0		3		1	1	1	1	1	1	1	1	1	1	0	0	0	1	0	1	1	6	10	1	1	1	3	4	1	1	12	35	1	1	1	1	1	1	1	1	3	3	2
141	30-34	1	11	1	1	1	0		5	0	2	3	2	1	3	2	2	1	1	1	1	0	0	1	0	1	1	7	10	4	3	4	3	2	5	3	24	35	1	3	3	2	2	2	1	1	3	2	1
142	25-24	1	5	1	4	1	0		3		2	3	1	2	2	3	2	1	1	1	1	1	1	1	0	1	0	8	10	2	1	3	4	5	1	3	19	35	1	3	2	1	1	2	1	3	3	2	3
143	30-34	1	6	1	1	1	0		2		2	3	2	1	3	2	2	1	1	0	0	0	1	1	0	0	1	5	10	3	2	3	2	4	5	3	22	35	1	2	3	1	1	1	2	3	3	3	3
144	25-24	1	7	1	1	1	0		3		3	4	3	2	3	2	4	1	1	1	0	0	1	1	0	0	1	6	10	3	3	4	4	5	2	3	24	35	1	3	2	1	1	1	1	3	3	2	3
145	35+	2	8	1	1	1	1	2	5	0	3	3	2	3	4	2	3	1	1	0	0	1	0	1	0	1	1	6	10	4	3	2	5	5	2	3	24	35	1	3	3	3	2	2	1	1	3	3	1
146	30-34	1	9	1	1	1	0		2		3	2	2	3	3	2	3	1	1	1	1	1	0	1	0	0	0	6	10	2	3	4	4	3	2	3	21	35	1	3	2	1	1	1	1	1	2	3	2
147	30-34	2	10	1	1	1	0		2		3	3	2	4	2	2	2	0	0	0	0	1	1	1	0	1	1	5	10	2	3	5	4	3	2	4	23	35	1	3	3	3	1	2	1	3	3	3	1
148	25-24	1	3	1	5	1	0		3		1	1	1	1	1	1	1	1	1	1	0	0	0	1	1	0	1	6	10	3	4	3	4	3	3	3	23	35	1	1	1	1	1	1	1	3	3	2	2
149	30-34	1	8	1	5	1	0		2		2	3	3	2	3	1	2	1	1	1	1	1	1	1	0	1	1	9	10	1	1	1	4	4	3	4	18	35	1	1	1	1	1	1	1	2	3	3	2
150	30-34	1	4	1	1	1	0		3		3	2	1	2	4	3	2	1	1	1	1	0	0	1	1	0	1	7	10	2	1	1	4	4	2	3	17	35	1	1	1	1	1	1	2	2	3	3	2
151	25-24	1	4	1	1	1	0		3		3	4	3	3	4	2	2	1	0	0	0	0	1	1	0	0	1	4	10	1	3	4	4	5	4	3	24	35	1	3	3	2	1	1	1	3	3	2	1
152	30-34	1	6	1	1	2	0		6	0	3	3	4	2	2	3	2	1	0	1	1	0	1	0	1	0	1	6	10	4	3	2	4	5	3	4	25	35	1	3	3	1	1	2	2	3	3	3	2
153	30-34	1	10	1	5	1	0		3		2	3	2	2	3	2	2	1	1	1	1	0	0	1	0	0	0	5	10	2	3	3	4	4	4	4	24	35	1	1	1	1	1	1	2	2	3	3	1
154	25-24	1	7	1	5	1	0		3		3	3	2	1	2	3	2	1	1	1	1	1	1	1	1	1	0	9	10	3	3	3	4	5	2	3	23	35	1	1	1	1	1	1	1	1	3	2	2
155	25-24	1	3	1	1	1	0		2		3	2	3	2	3	1	2	1	0	0	0	0	1	1	0	0	1	4	10	3	3	3	3	4	2	3	21	35	1	1	1	1	1	1	2	3	3	3	3
156	35+	2	10	1	1	1	1	2	1		3	4	4	3	3	3	2	0	1	0	1	0	1	1	1	0	1	6	10	3	3	3	4	4	2	3	22	35	1	3	3	3	1	2	2	2	3	2	3
157	25-24	1	9	1	1	1	0		2		2	3	3	2	3	2	3	1	1	1	1	1	1	1	1	1	1	10	10	2	2	2	3	3	4	4	20	35	1	1	1	2	1	2	1	2	2	2	2
158	25-24	2	6	1	1	1	1	2	2		3	3	2	4	3	3	2	1	1	1	1	1	1	1	0	0	1	8	10	2	3	4	5	3	2	2	21	35	1	3	3	3	1	2	2	3	3	3	2
159	25-24	1	3	1	3	1	0		2		3	4	3	3	3	2	3	1	1	1	1	1	0	1	1	1	0	8	10	3	3	3	3	3	3	3	21	35	1	3	2	2	1	1	1	2	2	2	2
160	30-34	2	8	1	1	1	0		2		3	3	4	3	3	1	3	1	1	1	1	1	0	1	1	1	0	8	10	3	4	3	4	5	2	3	24	35	2	2	2	1	1	1	1	2	3	2	2
161	25-24	1	2	1	5	1	0		3		2	3	2	1	3	2	2	0	0	0	1	0	0	1	0	1	1	4	10	4	4	2	3	1	1	5	20	35	2	2	2	2	1	1	2	1	3	3	1
162	30-34	2	5	1	3	1	0		5	0	1	3	2	3	1	3	2	1	1	1	1	1	1	1	1	0	1	9	10	3	2	4	4	2	1	3	19	35	1	3	3	2	1	2	2	2	3	3	3
163	25-24	1	3	1	3	1	0		3		2	2	1	2	3	1	2	1	1	1	1	1	0	1	1	0	0	7	10	4	3	3	3	3	3	3	22	35	2	2	2	2	2	2	2	2	2	2	2
164	25-24	1	1	1	3	1	0		1		1	1	1	1	1	1	1	1	0	0	0	0	1	1	0	0	1	4	10	3	3	3	3	4	3	2	21	35	1	2	2	1	1	1	1	1	3	1	3
165	25-24	1	2	1	3	1	1	3	2		3	3	2	3	3	3	3	0	1	0	1	1	0	0	0	1	1	5	10	2	3	1	2	2	2	2	14	35	2	2	2	2	2	2	2	3	3	1	3
166	30-34	1	8	1	3	1	1	1	2		1	3	2	1	3	1	1	1	0	0	0	0	1	1	0	1	1	5	10	1	1	1	1	2	1	1	8	35	2	2	2	2	2	2	2	2	2	2	2
167	25-24	1	4	1	1	1	0		2		3	1	1	2	3	2	2	1	1	1	0	0	1	0	1	0	1	6	10	3	3	3	3	3	3	3	21	35	1	3	2	1	1	1	1	2	3	2	3
168	25-24	1	4	1	2	1	0		1		1	3	1	3	2	1	2	1	1	0	0	0	1	1	0	0	0	4	10	2	2	2	2	4	2	2	16	35	1	3	2	1	1	1	1	1	2	2	1
169	30-34	1	6	1	2	1	0		3		3	2	1	3	2	3	2	1	1	1	1	1	1	1	0	0	1	8	10	4	4	4	5	5	2	4	28	35	3	2	2	2	2	2	2	2	3	3	3
170	25-24	2	5	1	2	1	0		6	0	2	3	2	4	3	3	2	1	1	0	0	0	1	1	0	0	1	5	10	1	1	1	3	4	1	1	12	35	2	2	2	2	2	2	2	2	2	2	2
171	30-34	1	5	1	5	1	0		1		1	2	3	2	1	2	3	1	1	1	0	0	0	1	1	1	0	6	10	2	2	2	2	4	1	1	14	35	2	2	2	2	1	2	2	2	2	2	2
172	25-24	1	5	1	5	1	1	3	3		1	1	1	1	1	1	1	1	1	1	1	1	0	1	0	0	1	7	10	3	3	3	3	3	3	3	21	35	2	2	2	2	2	2	2	2	2	2	2
173	30-34	1	10	1	5	1	0		1		1	1	1	1	1	1	1	1	1	1	1	1	0	1	1	0	1	8	10	1	2	2	2	3	1	2	13	35	1	2	2	2	2	2	2	2	2	2	2
174	30-34	1	6	1	5	1	1	3	3		3	2	1	2	3	3	2	1	1	1	1	1	0	1	0	0	0	6	10	1	1	1	1	1	2	2	9	35	1	3	1	1	1	1	1	1	1	1	1
175	30-34	1	10	1	5	1	0		2		3	4	2	2	2	3	2	1	1	1	1	1	0	1	0	0	0	6	10	5	1	2	2	2	1	1	14	35	2	2	1	1	1	1	1	2	2	1	1
176	35+	1	18	1	1	1	0		2		1	1	1	1	1	1	1	1	1	1	1	1	0	1	1	1	0	8	10	2	1	1	1	1	5	5	16	35	2	3	2	2	2	2	2	2	1	3	3
177	30-34	1	10	1	5	1	0		2		3	2	1	2	2	1	2	1	1	1	1	1	0	1	0	1	0	7	10	3	4	4	4	3	3	3	24	35	2	2	2	2	2	2	2	3	2	2	2
178	35+	1	19	1	5	1	0		1		2	3	2	3	4	3	2	1	1	1	1	1	0	1	1	0	0	7	10	2	2	2	1	3	3	3	16	35	2	2	2	2	1	1	1	1	2	2	2
179	35+	2	14	1	5	2	0		6	0	2	3	4	2	3	3	2	1	1	1	1	1	1	1	1	1	1	10	10	2	2	3	1	2	2	2	14	35	2	3	2	3	1	2	2	2	2	2	2
180	35+	1	28	1	5	1	0		2		2	2	1	1	1	2	1	1	1	0	1	1	0	0	0	0	0	4	10	3	3	3	3	3	3	3	21	35	1	2	1	2	1	1	3	3	2	1	2
181	35+	2	10	1	5	2	1	2	3		3	3	2	2	3	4	2	1	1	1	1	1	1	1	1	0	1	9	10	4	3	3	3	4	3	5	25	35	2	3	2	2	2	2	2	2	2	2	2
182	30-34	1	7	1	1	1	0		1		1	2	3	2	3	1	3	1	1	1	1	1	1	0	0	0	1	7	10	3	3	3	3	3	3	3	21	35	1	2	2	1	1	1	1	1	2	2	2
183	25-24	2	6	1	2	1	1	2	3		4	3	2	4	3	3	2	1	1	1	1	1	1	1	1	0	0	8	10	4	3	2	3	4	4	4	24	35	2	3	3	3	2	3	3	2	2	2	3
184	30-34	1	6	1	1	1	0		2		2	3	2	1	3	2	2	1	1	1	1	1	0	0	0	0	1	6	10	2	2	2	2	2	2	1	13	35	2	2	2	2	2	2	2	2	3	3	3
185	30-34	1	8	1	1	1	0		5	0	1	2	3	2	1	3	2	1	1	1	1	1	1	1	0	0	1	8	10	1	2	3	4	4	1	1	16	35	2	2	2	2	2	1	1	2	3	3	3
186	35+	2	8	1	1	1	0		1		2	2	1	2	3	2	3	1	1	1	1	1	1	1	0	0	1	8	10	1	1	1	3	3	2	1	12	35	1	2	2	2	1	1	1	2	3	3	3
187	25-24	1	7	1	1	1	0		1		2	3	1	1	3	2	1	1	1	1	1	1	1	1	0	0	1	8	10	2	2	2	2	4	2	2	16	35	2	2	2	2	2	2	2	2	2	2	2
188	30-34	1	4	1	1	1	0		1		2	3	2	1	3	2	2	0	1	0	1	0	1	0	1	0	1	5	10	1	1	1	2	1	2	1	9	35	1	1	1	1	1	1	1	2	3	3	3
189	25-24	1	7	1	1	1	0		2		2	1	1	1	1	1	1	1	1	0	1	0	1	0	1	0	1	6	10	3	3	3	3	3	3	3	21	35	2	2	2	2	2	2	2	2	2	2	2
190	25-24	1	4	1	2	1	0		5	0	3	2	2	2	3	2	2	1	1	1	0	1	1	1	1	0	0	7	10	1	1	2	2	2	3	3	14	35	2	3	3	2	1	1	1	1	1	3	2
191	25-24	1	3	1	2	1	1	3	1		2	2	1	2	3	1	1	1	1	0	1	1	0	1	1	1	0	7	10	3	3	2	2	3	2	2	17	35	1	1	1	1	1	2	1	2	1	1	1
192	30-34	2	6	1	5	1	0		3		3	3	2	3	3	2	4	1	1	1	1	1	1	1	0	0	1	8	10	3	4	3	4	4	4	4	26	35	1	3	3	3	1	2	1	3	3	3	2
193	25-24	1	6	1	5	1	0		3		2	2	3	4	3	2	2	1	1	1	0	0	0	1	0	0	0	4	10	3	3	4	4	4	2	2	22	35	1	3	3	2	1	1	1	3	3	2	2
194	30-34	1	8	1	1	1	0		3		2	3	4	2	3	1	2	1	1	1	1	1	0	1	1	1	0	8	10	3	4	3	4	3	3	3	23	35	2	2	2	2	2	2	2	2	2	2	2
195	25-24	1	2	1	1	1	0		2		1	1	1	1	1	1	1	1	1	1	1	1	0	1	1	1	0	8	10	4	3	4	3	5	4	3	26	35	1	3	2	2	1	1	2	2	3	3	2
196	25-24	1	7	1	5	1	1	3	2		3	3	1	1	4	3	2	0	1	0	1	0	1	0	1	0	0	4	10	2	3	2	3	5	4	3	22	35	1	1	1	1	1	1	2	3	3	2	2
197	30-34	2	6	1	1	1	1	2	5	0	3	4	3	3	4	2	2	1	0	1	0	1	0	1	0	1	1	6	10	4	4	4	4	4	2	2	24	35	1	3	3	2	1	2	1	2	3	3	2
198	30-34	1	9	1	1	2	0		2		3	4	3	3	4	3	2	0	1	0	1	1	0	1	0	0	0	4	10	3	3	3	4	4	4	3	24	35	1	3	3	3	1	2	1	2	3	2	2
199	25-24	1	4	1	1	1	0		3		3	4	4	3	3	3	3	1	1	1	1	0	0	1	0	0	0	5	10	3	3	3	3	4	4	4	24	35	1	3	2	2	1	1	1	2	3	2	2
200	30-34	1	9	1	1	1	1	3	2		2	3	2	3	4	2	1	1	1	1	0	1	0	1	0	0	1	6	10	3	3	3	4	4	2	2	21	35	1	1	1	1	1	1	1	1	1	1	1
201	30-34	1	5	2	1	1	0		2		1	1	2	2	1	2	2	1	1	1	0	1	0	1	0	1	0	6	10	2	3	2	3	3	2	4	19	35	1	1	1	1	1	1	1	1	1	2	3
202	25-24	1	4	2	1	1	1	3	1		3	3	2	1	2	3	2	1	1	1	1	1	1	1	0	0	1	8	10	2	3	2	5	4	5	4	25	35	2	3	1	2	3	3	1	2	3	3	3
203	25-24	1	3	2	1	1	0		1		2	3	1	2	3	3	2	0	1	1	0	0	0	1	0	0	1	4	10	1	1	2	3	4	1	1	13	35	1	2	1	1	1	1	1	2	1	1	2
204	30-34	1	8	2	1	1	0		3		1	1	1	1	1	1	1	0	0	0	0	0	1	1	0	0	1	3	10	1	1	1	3	4	1	1	12	35	1	1	1	1	1	1	1	1	1	1	1
205	25-24	1	3	2	1	1	0		1		1	1	1	1	1	1	1	1	0	0	0	0	1	1	0	1	0	4	10	1	1	1	1	1	1	1	7	35	1	1	1	1	1	1	1	1	1	1	1
206	25-24	1	4	2	1	1	0		3		2	3	1	1	2	2	2	1	1	1	1	1	0	1	1	1	1	9	10	2	3	2	2	3	1	3	16	35	1	1	1	1	1	1	1	2	3	2	3
207	25-24	1	3	2	1	1	0		1		1	2	2	4	3	2	2	1	1	1	0	0	1	1	0	0	1	6	10	2	2	3	2	3	2	3	17	35	1	1	1	1	1	1	2	2	1	3	3
208	25-24	1	12	2	1	1	0		5	0	3	2	1	3	2	1	2	1	0	1	1	1	1	1	0	1	0	7	10	4	4	2	2	5	4	4	25	35	1	1	1	2	1	1	1	1	1	1	3
209	35+	1	10	2	1	1	0		5	0	1	1	1	1	1	1	1	1	1	1	1	0	0	0	1	0	1	6	10	3	3	1	2	3	3	4	19	35	1	1	1	1	1	1	1	1	1	1	1
210	20-24	1	1	2	1	1	0		5	0	2	3	1	2	3	1	1	1	1	0	1	1	1	0	0	0	1	6	10	3	3	4	3	3	3	3	22	35	2	2	2	3	2	3	3	3	2	2	2
211	20-24	1	1	2	1	1	0		2		2	2	1	1	2	2	1	1	1	1	1	1	1	1	0	1	1	9	10	2	4	2	3	3	2	2	18	35	1	2	2	1	2	1	1	1	1	1	1
212	25-24	1	3	2	1	1	0		3		1	3	2	2	3	1	2	1	1	1	1	1	0	1	0	0	1	7	10	2	3	5	4	5	5	5	29	35	1	3	3	2	2	2	3	3	2	3	3
213	30-34	1	13	2	5	1	1	3	3		1	3	1	2	3	1	1	0	0	0	0	0	0	1	0	0	0	1	10	3	4	2	3	4	3	5	24	35	3	1	2	2	1	2	3	2	3	3	3
214	25-24	1	5	2	1	1	1	3	2		2	2	1	1	2	3	1	1	1	1	1	0	1	1	0	1	0	7	10	2	3	2	2	1	1	1	12	35	1	1	2	1	1	1	1	1	3	3	2
215	25-24	1	3	2	4	1	1	1	4		2	2	1	1	2	2	2	0	0	0	1	1	1	0	1	1	0	5	10	2	1	1	1	1	2	2	10	35	2	2	2	2	1	1	3	3	3	2	2
216	25-24	1	3	2	4	1	1	1	2		2	2	1	2	3	2	1	1	0	0	0	0	0	1	0	0	1	3	10	2	3	3	4	4	2	3	21	35	2	1	1	1	1	1	1	2	1	2	3
217	25-24	2	4	2	5	3	0		2		1	1	1	1	1	1	1	1	1	1	1	1	1	1	0	0	0	7	10	2	1	1	1	1	2	5	13	35	1	2	2	2	2	1	1	2	3	2	2
218	30-34	2	2	2	4	2	0		3		1	2	2	2	3	2	2	1	0	0	1	0	1	0	1	0	0	4	10	2	1	2	3	1	2	3	14	35	1	2	1	1	1	1	1	1	2	2	1
219	30-34	1	4	2	4	1	0		1		1	2	1	1	2	3	1	0	1	0	0	0	1	1	1	1	1	6	10	3	4	2	4	3	2	1	19	35	2	3	2	1	2	3	2	2	2	3	2
220	25-24	1	6	2	4	1	0		2		1	1	1	1	1	1	1	1	0	0	0	1	0	1	1	0	0	4	10	4	3	2	1	2	3	4	19	35	3	2	1	1	1	2	1	2	3	2	3
221	25-24	1	7	2	1	1	0		2		2	3	2	3	2	1	1	1	1	1	1	0	0	0	0	0	1	5	10	4	3	3	3	4	2	1	20	35	2	2	2	2	2	2	2	2	3	2	3
222	20-24	1	1	2	4	1	0		2		2	3	2	3	2	1	2	1	1	1	1	1	1	1	0	1	0	8	10	2	2	2	2	2	2	2	14	35	1	2	2	2	2	2	2	2	3	2	3
223	25-24	1	2	2	4	1	0		2		1	3	1	2	3	1	3	1	1	1	0	1	0	0	1	1	1	7	10	3	3	3	3	4	2	1	19	35	1	3	2	3	1	1	1	2	2	1	2
224	25-24	1	3	2	4	1	1	3	3		2	3	2	3	3	1	2	1	1	1	1	1	0	1	1	0	1	8	10	3	3	2	3	3	3	3	20	35	1	1	1	1	1	1	1	3	3	3	3
225	30-34	1	7	2	5	1	1	3	6	1	2	2	1	1	2	1	1	1	1	1	0	0	1	1	0	0	1	6	10	1	1	2	1	2	1	1	9	35	1	3	3	3	3	2	3	2	3	2	1
226	25-24	1	1	2	4	1	0		1		2	2	1	1	1	1	1	1	1	1	0	0	0	0	0	0	1	4	10	1	2	5	5	4	1	1	19	35	1	3	2	2	1	1	2	2	3	2	2
227	30-34	1	2	2	4	1	0		3		3	2	1	1	2	1	2	1	1	1	1	1	0	0	1	0	0	6	10	4	1	4	5	3	5	1	23	35	1	1	1	1	1	2	3	3	2	3	3
228	20-24	1	1	2	4	1	1	3	2		2	3	1	1	2	2	1	0	0	1	0	1	0	1	0	1	0	4	10	4	2	2	3	1	4	3	19	35	2	3	2	2	2	2	2	2	3	3	1
229	20-24	1	2	2	4	1	1	3	3		2	2	1	2	3	1	1	1	0	1	0	0	0	1	0	1	1	5	10	3	4	3	3	3	4	2	22	35	2	2	2	1	2	1	1	1	3	3	2
230	25-24	1	8	2	1	1	0		1		1	1	1	1	1	1	1	1	0	1	0	0	1	1	0	0	0	4	10	1	1	1	2	3	1	3	12	35	1	2	2	1	1	1	1	1	3	1	2
231	25-24	1	2	2	1	1	0		6	0	3	3	2	2	3	3	2	1	1	1	1	1	0	1	0	0	1	7	10	3	3	1	4	4	4	4	23	35	1	2	2	3	1	1	1	1	3	3	3
232	25-24	1	1	2	1	1	0		1		2	2	1	2	1	3	1	1	1	1	1	1	0	0	1	0	0	6	10	2	2	3	3	4	1	1	16	35	1	1	1	1	1	2	2	2	3	3	3
233	25-24	1	1	2	1	2	1	1	3		1	3	2	1	3	1	2	1	1	1	1	0	0	0	0	0	1	5	10	1	3	5	2	5	1	1	18	35	2	2	2	1	1	3	3	3	2	2	3
234	25-24	1	1	2	1	1	0		3		3	2	2	2	2	3	2	1	1	1	1	1	1	1	0	1	0	8	10	3	3	4	4	3	4	3	24	35	2	2	2	3	2	2	1	2	2	2	2
235	30-34	1	4	2	2	1	0		3		2	3	2	2	2	2	1	1	1	1	0	0	1	1	0	1	1	7	10	3	3	4	4	3	4	3	24	35	2	2	2	2	2	2	1	2	2	2	2
236	20-24	1	2	2	2	1	1	3	3		3	2	2	2	2	3	2	0	1	0	1	0	1	1	1	0	0	5	10	2	1	2	3	2	3	4	17	35	1	2	2	1	2	2	2	1	2	2	2
237	30-34	1	3	2	4	1	0		3		1	3	2	1	3	2	2	1	0	1	0	0	1	1	0	0	1	5	10	2	2	3	4	3	3	3	20	35	1	2	3	2	1	2	1	3	2	1	2
238	25-24	1	4	2	1	1	0		1		2	2	2	2	2	2	1	1	1	1	0	1	1	1	0	0	1	7	10	3	4	3	4	3	2	3	22	35	2	2	2	2	2	2	2	2	2	2	2
239	25-24	2	1	2	3	1	1	2	1		2	2	1	1	3	2	1	1	0	0	1	0	1	1	0	1	0	5	10	3	3	3	3	2	2	2	18	35	2	2	1	1	2	2	2	3	3	3	3
240	25-24	1	4	2	5	1	0		5	1	2	2	1	2	2	1	2	1	0	0	1	0	1	1	0	1	1	6	10	1	1	2	2	3	1	1	11	35	2	2	1	1	1	1	2	1	2	1	2
241	35+	2	10	2	2	2	1	2	2		1	3	3	2	3	1	1	1	1	0	0	0	1	1	1	0	1	6	10	4	3	2	4	2	4	3	22	35	3	3	2	3	3	3	2	3	2	3	1
242	20-24	1	2	2	3	1	0		1		2	2	2	2	2	2	2	0	0	0	0	0	0	0	1	1	1	3	10	3	4	4	3	4	4	3	25	35	1	2	3	2	2	3	2	3	1	3	2
243	25-24	1	6	2	1	1	1	3	1		2	2	2	2	2	2	1	1	1	0	0	1	1	0	0	0	0	4	10	2	3	3	3	3	4	4	22	35	2	3	3	3	2	2	3	2	1	2	2
244	30-34	1	7	2	1	1	0		2		1	3	2	2	3	1	2	1	1	1	1	1	1	1	1	0	0	8	10	3	3	3	3	3	3	3	21	35	3	2	2	2	1	1	1	3	3	2	3
245	25-24	1	2	2	3	1	0		3		2	2	1	1	2	2	2	1	1	0	0	1	1	0	1	1	1	7	10	3	3	1	3	1	3	2	16	35	2	3	1	2	1	2	1	2	1	1	3
246	25-24	1	7	2	1	1	0		2		2	3	2	2	2	1	2	0	0	0	0	0	0	1	0	0	1	2	10	3	3	3	2	3	3	3	20	35	2	2	3	2	1	2	2	2	2	2	3
247	25-24	1	5	2	1	1	0		3		2	2	1	1	2	1	1	1	1	1	1	1	1	1	0	1	0	8	10	3	3	3	4	2	3	2	20	35	1	1	1	1	1	1	1	2	3	3	2
248	25-24	2	5	2	1	1	0		3		3	3	2	1	3	2	2	0	0	1	1	1	1	0	0	0	1	5	10	4	4	4	4	3	3	3	25	35	2	3	3	2	2	2	2	2	2	2	2
249	25-24	1	1	2	1	1	0		5	0	1	3	1	1	2	1	1	1	1	1	1	1	0	0	0	1	0	6	10	1	2	1	2	3	3	1	13	35	1	2	1	2	1	1	1	1	1	1	3
250	20-24	1	1	2	2	1	0		2		1	3	1	1	3	1	2	0	0	0	0	0	0	1	1	1	0	3	10	3	2	2	2	2	2	2	15	35	2	2	3	3	1	1	1	3	3	3	3
251	25-24	1	3	2	3	1	0		3		3	2	2	3	2	1	2	1	1	1	0	1	1	0	1	1	0	7	10	3	4	4	3	3	2	2	21	35	3	3	3	2	2	2	2	3	3	3	2
252	25-24	1	4	2	1	1	0		2		1	2	1	1	1	1	1	1	1	1	1	1	0	1	0	1	0	7	10	3	2	2	3	2	2	3	17	35	1	1	1	1	1	1	1	2	1	3	3
253	35+	1	20	2	3	1	0		1		3	3	2	1	3	2	2	0	0	0	0	0	0	1	1	1	0	3	10	2	3	3	3	4	4	4	23	35	1	3	3	1	1	1	1	1	3	3	3
252	25-24	1	5	2	1	1	0		3		2	3	2	2	2	2	2	1	1	1	1	1	1	1	0	1	1	9	10	3	3	4	4	4	2	2	22	35	1	1	1	1	1	1	1	2	3	3	3
255	25-24	2	6	2	2	2	1	2	1		1	3	2	2	3	2	2	0	1	0	0	1	0	1	0	1	1	5	10	5	4	5	4	5	4	5	32	35	3	2	3	2	2	2	2	2	2	2	1
256	30-34	1	9	2	5	1	0		3		2	3	1	2	2	2	2	1	1	1	1	1	1	1	1	0	1	9	10	3	4	4	5	5	2	2	25	35	1	2	2	1	1	2	2	3	3	2	2
257	25-24	1	3	2	3	1	0		3		3	3	2	2	2	2	1	1	1	0	1	1	0	0	1	0	0	5	10	2	3	3	3	3	2	3	19	35	2	3	3	2	1	3	2	2	2	2	2
258	25-24	1	2	2	2	2	0		2		2	3	2	2	3	1	2	1	0	1	0	1	0	0	0	1	0	4	10	3	4	5	5	4	3	3	27	35	1	3	3	2	2	2	2	3	2	1	3
259	25-24	1	6	2	1	1	0		3		1	3	2	2	2	1	2	1	1	1	0	0	0	0	0	0	1	4	10	4	4	4	3	4	3	3	25	35	1	3	3	1	1	1	1	2	3	3	3
260	25-24	1	2	2	4	1	0		3		3	2	2	2	2	2	1	0	0	1	1	0	0	1	1	1	0	5	10	2	2	3	3	5	3	5	23	35	1	3	3	1	1	2	2	3	3	3	2
261	30-34	1	8	2	1	1	0		3		2	3	3	2	2	2	2	1	0	0	1	0	1	0	1	0	1	5	10	3	3	4	4	4	2	3	23	35	1	3	3	2	1	1	3	2	3	3	2
262	30-34	1	8	2	3	1	0		3		1	3	2	3	3	1	2	1	1	0	0	1	0	1	0	0	1	5	10	3	4	5	2	1	1	2	18	35	1	2	1	1	1	1	2	2	2	3	3
263	30-34	1	10	2	1	1	0		3		2	2	1	1	2	1	1	1	1	1	0	0	0	0	1	0	1	5	10	2	3	5	4	4	4	5	27	35	1	3	3	1	1	1	1	1	3	3	3
264	20-24	1	1	2	1	1	0		3		1	1	1	1	2	2	1	1	1	1	0	0	0	1	0	0	1	5	10	3	2	5	4	2	2	5	23	35	1	3	3	1	1	1	1	1	3	3	3
265	25-24	2	4	2	1	1	1	2	5	0	2	3	2	1	3	2	2	1	0	1	0	1	0	1	1	1	0	6	10	2	2	3	2	3	1	1	14	35	2	3	3	2	3	3	3	2	2	3	2
266	25-24	1	7	2	5	1	0		3		2	2	1	2	2	1	2	1	1	1	1	0	0	1	1	1	0	7	10	3	3	4	4	4	3	3	24	35	1	3	2	2	1	2	1	2	3	2	3
267	25-24	1	6	1	5	1	0		6	0	2	2	1	1	1	1	1	0	0	1	0	1	1	0	1	1	0	5	10	3	4	2	2	1	3	1	16	35	1	2	2	2	1	1	1	1	1	1	2
268	20-24	1	1	2	1	1	1	3	2		2	3	2	2	2	2	1	1	1	1	1	1	1	1	1	1	0	9	10	3	2	3	4	2	3	2	19	35	1	1	1	2	1	1	2	1	2	2	2
269	30-34	2	8	2	5	1	1	2	1		2	2	1	1	2	1	1	1	0	0	0	0	0	1	1	0	1	4	10	1	2	2	3	2	3	4	17	35	1	2	3	2	3	3	3	3	3	3	3
270	30-34	1	10	2	5	2	0		6	0	2	3	2	2	2	1	2	1	1	1	1	1	0	1	1	1	1	9	10	3	4	3	4	5	3	4	26	35	1	3	3	3	1	2	1	3	3	3	2
271	20-24	1	1	2	1	1	0		3		2	3	2	2	3	2	2	1	1	1	1	1	0	0	1	0	1	7	10	5	5	5	5	5	5	5	35	35	1	2	2	2	3	3	3	2	3	3	3
272	25-24	1	1	2	1	1	0		3		2	1	1	1	2	1	1	1	1	1	1	0	0	1	0	0	0	5	10	2	1	3	4	3	1	2	16	35	1	1	1	1	1	1	1	1	2	2	2
273	35+	2	11	2	2	1	1	2	2		2	2	1	1	2	2	1	0	0	1	0	0	0	0	0	1	1	3	10	1	2	4	4	4	2	4	21	35	2	3	3	3	1	3	2	3	3	3	2
274	25-24	1	4	2	1	1	0		3		2	2	1	1	2	1	1	0	0	1	0	1	0	1	1	1	0	5	10	1	1	1	3	4	4	4	18	35	1	1	1	1	1	1	1	1	1	2	3
275	30-34	1	5	2	1	1	0		1		1	2	1	2	2	2	2	1	1	1	0	0	1	1	0	0	1	6	10	1	1	2	3	4	1	2	14	35	1	1	1	1	1	1	1	1	1	1	1
276	35+	1	12	2	5	1	0		2		2	3	2	2	2	2	2	1	1	0	0	0	0	1	1	0	1	5	10	4	3	4	3	4	2	4	24	35	1	2	2	2	1	1	1	3	3	2	1
277	25-24	1	2	2	1	1	0		3		2	2	1	1	1	1	1	1	1	0	0	0	1	1	0	0	1	5	10	1	1	2	3	4	1	3	15	35	2	2	2	2	2	2	2	2	2	2	2
278	25-24	1	1	2	1	1	0		2		2	2	1	1	1	1	1	1	1	1	1	0	0	1	1	1	0	7	10	1	2	2	3	4	1	1	14	35	2	2	2	2	2	2	2	2	2	2	2
279	25-24	1	1	2	1	1	0		3		1	1	1	1	2	1	1	1	1	1	1	0	1	1	0	0	1	7	10	1	1	1	1	1	1	1	7	35	1	1	1	1	1	1	1	1	1	1	1
280	25-24	1	3	2	1	1	0		2		1	2	1	1	1	1	1	1	1	1	1	1	0	0	0	0	0	5	10	3	3	3	3	3	1	4	20	35	1	1	1	1	1	1	1	1	3	3	3
281	35+	1	10	2	2	1	0		2		1	3	2	1	3	2	2	1	1	1	1	1	0	1	0	0	1	7	10	3	4	3	4	3	4	4	25	35	1	3	3	2	1	2	2	3	3	2	2
282	25-24	1	2	2	2	1	0		3		3	2	1	1	2	3	2	0	0	0	0	0	0	1	0	0	0	1	10	3	4	4	3	2	4	3	23	35	3	2	1	1	2	3	2	3	2	1	3
283	25-24	1	2	2	1	1	0		3		2	1	1	1	2	1	1	1	1	1	1	1	0	1	1	0	0	7	10	3	2	1	2	3	1	2	14	35	1	3	2	2	2	1	2	1	2	3	2
284	30-34	1	8	2	1	1	0		2		2	2	1	2	2	3	1	1	1	0	1	0	0	0	0	0	0	3	10	2	3	4	4	4	2	3	22	35	1	3	3	1	1	1	2	3	3	3	2
285	25-24	1	1	2	1	1	0		3		2	2	1	2	2	2	1	1	1	1	1	1	0	0	1	0	0	6	10	2	2	1	1	1	2	2	11	35	1	3	3	2	1	1	2	2	3	3	2
286	25-24	1	3	2	2	1	0		1		3	2	2	1	2	2	1	1	1	1	1	1	0	1	0	0	0	6	10	2	3	2	5	2	3	4	21	35	1	1	1	1	1	1	1	2	3	3	3
287	30-34	1	8	2	5	2	0		3		3	3	2	2	3	2	2	1	1	1	1	1	1	0	0	0	1	7	10	4	4	4	4	5	3	4	28	35	1	3	3	3	1	1	1	3	3	2	2
288	25-24	1	4	2	2	1	0		3		2	3	2	2	2	1	2	1	0	0	0	0	1	1	0	1	0	4	10	4	3	2	1	2	3	4	19	35	1	2	3	2	1	2	3	2	1	2	3
289	30-34	2	10	2	1	1	1	2	5	0	1	2	2	3	3	2	1	1	1	1	1	1	0	1	0	0	0	6	10	4	4	4	4	5	3	4	28	35	1	3	3	3	1	2	2	3	3	2	2
290	20-24	1	2	2	2	1	1	1	3		2	1	1	1	2	1	1	1	1	1	1	1	0	0	0	0	1	6	10	5	5	5	5	5	5	5	35	35	3	3	1	1	1	1	2	2	2	2	3
291	20-24	1	1	2	1	1	0		1		2	2	1	1	1	2	1	1	1	1	1	1	0	1	1	0	0	7	10	2	2	3	2	3	2	1	15	35	1	2	2	2	2	3	2	2	2	2	3
292	25-24	1	4	2	2	1	1	1	3		1	3	2	3	2	1	2	0	1	1	1	1	0	0	0	0	1	5	10	2	3	4	3	2	3	3	20	35	3	3	2	3	3	3	2	2	3	2	3
293	25-24	1	2	1	1	1	1	1	1		3	2	2	2	2	1	2	1	0	0	0	0	1	1	0	1	0	4	10	4	2	5	2	3	5	1	22	35	1	3	2	2	3	1	2	3	1	2	3
294	30-34	1	8	2	5	1	1	3	2		1	3	2	1	3	2	2	1	1	1	1	1	1	1	0	0	0	7	10	2	3	4	5	4	3	2	23	35	1	2	3	2	1	2	3	3	3	2	1
295	35+	1	8	1	1	2	0		5	0	1	3	1	2	3	3	2	1	1	1	0	0	1	1	0	1	1	7	10	3	2	3	2	3	2	3	18	35	3	2	2	3	2	2	1	2	1	2	2
296	30-34	2	6	1	1	3	1	2	6	0	2	3	2	1	2	1	3	1	1	1	0	0	1	1	0	0	1	6	10	3	4	5	5	5	3	4	29	35	1	3	3	3	1	2	2	3	3	3	2
297	35+	1	8	1	1	1	1	3	6	0	1	3	2	1	2	3	2	1	1	1	1	1	0	1	0	0	0	6	10	2	4	4	5	2	2	2	21	35	2	1	2	2	3	2	2	2	3	3	3
298	25-24	1	5	1	4	1	0		3		3	3	2	1	3	2	1	1	1	1	1	1	1	1	1	0	1	9	10	3	3	4	4	3	3	3	23	35	1	3	3	2	2	2	2	2	2	3	3
299	25-24	1	4	1	1	1	1	3	3		2	3	2	3	2	1	1	1	0	0	1	0	1	0	1	1	1	6	10	2	3	1	3	2	2	2	15	35	2	3	1	2	1	2	3	2	3	1	2
300	20-24	1	1	2	5	1	0		3		2	3	1	2	3	2	2	1	1	1	0	0	0	1	0	1	1	6	10	3	2	4	5	4	3	3	24	35	1	2	1	1	1	3	2	1	3	3	3
301	20-24	1	1	2	4	1	1	1	2		2	2	1	1	2	2	1	0	0	0	0	1	1	0	0	0	1	3	10	1	1	1	1	3	1	1	9	35	1	2	2	1	1	2	1	2	1	2	1
302	30-34	1	6	2	5	1	0		2		2	3	2	2	3	1	2	1	1	1	1	1	1	1	0	1	1	9	10	3	4	3	4	4	2	4	24	35	1	3	3	2	1	2	2	2	3	3	2
303	25-24	1	5	2	1	1	0		3		1	3	2	2	3	2	1	0	1	1	1	1	0	0	0	1	0	5	10	1	1	1	1	1	1	2	8	35	2	2	1	2	2	1	1	2	1	2	1
304	30-34	2	8	2	1	1	1	2	5	0	3	3	2	2	4	2	2	1	1	1	1	1	1	1	1	1	1	10	10	3	3	3	4	4	2	4	23	35	1	3	2	2	1	2	2	3	3	3	2
305	25-24	1	1	2	1	1	0		3		2	2	1	1	2	3	2	1	0	0	0	1	1	1	0	0	1	5	10	1	2	2	1	2	2	3	13	35	1	3	1	1	1	1	2	2	2	2	2
306	35+	1	10	2	5	2	0		3		2	3	2	2	3	2	2	1	1	1	0	1	1	1	1	1	0	8	10	3	4	3	4	4	3	4	25	35	1	2	3	3	2	2	2	2	3	3	3
307	25-24	1	4	2	1	1	1	1	2		2	2	1	1	2	2	1	1	1	1	0	0	0	0	0	0	1	4	10	3	5	5	5	5	3	3	29	35	2	3	3	3	1	2	1	3	3	3	3
308	30-34	1	10	1	1	1	0		2		2	4	2	2	3	2	2	1	1	1	0	0	1	1	0	0	1	6	10	1	1	3	4	4	2	3	18	35	1	3	3	2	1	2	2	2	3	2	2
309	25-24	1	2	2	1	1	0		3		3	3	2	2	3	1	1	1	0	0	0	0	1	1	0	0	0	3	10	4	4	4	5	4	1	1	23	35	3	3	2	1	2	1	2	3	2	3	3
310	25-24	2	6	1	1	2	1	2	6	0	3	3	2	3	2	1	2	1	1	1	1	1	1	1	0	0	1	8	10	3	3	4	5	5	3	4	27	35	1	3	3	3	1	2	2	3	3	3	2
311	25-24	1	1	2	4	1	0		3		2	2	1	1	1	2	1	1	1	1	1	1	0	0	0	0	0	5	10	4	4	4	3	3	3	4	25	35	2	2	1	1	1	1	1	1	2	3	2
312	20-24	1	1	2	5	1	0		1		2	3	2	2	2	3	1	1	1	1	0	0	0	1	0	0	1	5	10	1	3	3	3	3	1	3	17	35	1	2	2	2	2	2	2	2	1	2	3
313	30-34	2	10	1	1	1	1	2	5	0	3	3	2	2	2	2	1	1	1	1	1	1	1	1	1	1	0	9	10	3	3	4	4	4	2	4	24	35	1	3	3	2	1	2	3	3	3	3	2
314	25-24	1	6	1	3	1	0		3		3	2	2	2	4	1	2	1	1	1	1	0	0	1	1	1	0	7	10	3	3	3	4	4	2	4	23	35	1	3	3	2	1	2	2	3	3	3	2
315	25-24	1	2	2	2	1	0		5	0	2	3	1	2	3	1	1	1	1	1	0	0	0	1	1	0	1	6	10	1	1	1	3	2	1	1	10	35	2	2	2	2	1	3	2	1	2	2	2
316	30-34	1	6	2	2	1	0		3		3	2	1	1	4	2	2	1	1	1	1	1	1	0	1	1	0	8	10	3	3	4	4	4	3	4	25	35	1	2	3	3	1	2	3	3	3	2	1
317	25-24	1	1	2	1	1	0		1		2	3	2	2	2	3	2	1	1	1	1	0	0	1	0	0	1	6	10	1	3	3	3	2	3	3	18	35	2	2	2	2	1	3	1	2	2	1	1
318	25-24	1	4	2	1	1	0		3		2	2	1	1	2	2	1	1	1	1	0	0	0	1	1	0	0	5	10	3	1	1	3	3	3	3	17	35	1	1	1	1	1	1	1	2	2	1	1
319	25-24	1	4	2	1	1	0		2		3	2	2	1	2	3	1	1	1	1	1	0	0	1	1	1	0	7	10	3	3	4	5	5	3	4	27	35	1	3	3	2	2	2	2	2	3	2	3
320	25-24	1	7	2	5	2	0		6	0	3	3	2	1	3	2	2	0	1	0	1	0	1	0	1	0	1	5	10	3	3	4	5	5	2	4	26	35	1	3	3	2	1	2	2	3	3	2	2
321	25-24	1	3	2	2	1	0		5	1	2	3	1	2	3	2	1	1	1	0	0	0	0	1	1	0	0	4	10	3	1	3	3	2	2	3	17	35	1	1	1	2	1	2	2	2	2	2	1
322	25-24	1	4	2	1	1	0		3		3	2	2	2	4	1	2	1	1	1	0	0	1	1	0	1	1	7	10	1	1	3	4	5	3	4	21	35	1	2	2	2	1	1	2	3	3	3	2
323	30-34	2	10	1	1	3	1	3	6	0	2	3	2	3	2	1	2	1	1	1	1	1	0	1	1	0	1	8	10	2	2	3	4	5	3	4	23	35	1	3	3	3	1	2	2	3	3	3	2
324	25-24	1	2	2	1	1	0		3		3	3	1	1	3	2	2	1	1	1	1	0	0	1	1	1	0	7	10	3	2	3	4	4	2	4	22	35	1	2	3	2	1	2	3	3	3	3	2
325	25-24	1	2	2	1	1	0		6	0	1	2	1	2	2	2	1	1	0	1	1	1	1	1	1	0	1	8	10	3	2	1	1	1	1	1	10	35	1	3	2	1	1	2	2	2	1	1	1
326	35+	1	8	2	1	1	0		3		2	3	2	4	2	2	2	1	1	1	1	1	0	1	0	0	0	6	10	3	1	4	3	3	3	4	21	35	1	2	2	2	1	1	1	1	2	2	2
327	30-34	1	7	1	5	1	0		3		2	3	1	1	2	2	2	1	1	1	0	0	1	1	0	0	0	5	10	3	3	3	4	5	2	3	23	35	1	2	3	3	1	2	2	3	3	2	1
328	20-24	1	1	2	1	1	1	1	2		2	2	1	1	1	1	1	0	1	1	0	0	1	1	1	0	0	5	10	4	5	5	3	3	5	5	30	35	3	3	2	3	1	2	3	3	2	2	3
329	25-24	1	2	2	4	1	0		3		2	3	2	1	3	2	2	1	0	0	1	1	0	1	0	0	0	4	10	2	3	4	5	4	3	2	23	35	1	2	3	2	2	3	2	1	2	3	2
330	20-24	1	2	1	1	1	0		2		3	3	2	2	3	1	2	1	1	1	1	0	0	1	1	0	1	7	10	3	3	4	5	5	3	2	25	35	1	3	3	2	2	2	2	3	3	2	2
331	20-24	1	1	2	1	1	0		4		2	1	1	1	2	2	1	1	1	1	1	0	0	1	1	0	1	7	10	3	3	4	5	5	3	2	25	35	1	3	3	2	1	2	2	2	3	2	2
332	30-34	1	4	2	1	1	0		5	0	2	3	1	1	2	2	1	1	1	0	0	0	1	1	0	1	1	6	10	5	3	5	4	4	2	1	24	35	2	3	2	1	1	2	3	3	3	2	3
333	35+	1	10	2	1	1	1	3	2		2	2	1	1	2	1	1	1	0	0	1	1	1	1	1	0	1	7	10	5	5	5	5	5	5	5	35	35	1	3	3	2	1	2	2	2	3	2	2
334	30-34	2	8	1	1	1	1	2	5	0	2	3	2	3	3	1	2	1	1	1	1	0	0	1	0	0	1	6	10	3	4	4	5	5	3	4	28	35	1	3	3	3	1	2	2	3	3	3	3
335	25-24	1	3	2	1	1	0		3		2	3	2	4	2	1	2	1	0	1	0	1	1	1	0	0	0	5	10	1	2	2	3	4	4	5	21	35	1	2	1	1	2	2	1	1	2	1	1
336	25-24	1	5	2	2	1	0		3		1	3	2	2	3	2	1	1	1	1	0	0	1	0	1	1	1	7	10	3	2	4	3	2	3	2	19	35	1	1	2	1	1	2	1	1	3	3	3
337	30-34	2	11	1	5	1	1	2	5	0	3	4	3	2	4	2	2	1	1	1	1	1	0	1	0	1	0	7	10	3	4	4	5	5	3	2	26	35	1	3	3	2	1	2	2	2	3	3	3
338	30-34	1	7	2	4	1	0		3		3	2	1	1	2	2	2	1	1	1	0	0	1	1	0	0	1	6	10	3	4	4	5	5	3	4	28	35	1	3	3	2	1	3	2	3	3	3	2
339	25-24	1	5	2	1	1	1	3	2		1	3	1	1	2	2	1	0	1	1	0	0	1	1	0	1	0	5	10	2	3	2	4	3	4	3	21	35	2	2	1	3	2	2	2	3	3	2	3
340	25-24	1	2	2	1	1	0		1		1	3	2	2	4	2	2	1	0	1	0	0	0	1	0	1	0	4	10	4	3	2	1	5	3	5	23	35	1	2	2	1	2	3	2	3	2	2	3
341	25-24	1	6	2	1	1	0		5	0	3	3	2	2	3	2	2	1	1	1	1	1	0	1	0	1	0	7	10	3	3	3	4	4	3	4	24	35	3	3	2	2	2	2	2	2	3	3	2
342	25-24	1	5	2	1	1	0		3		2	2	1	1	2	2	1	1	1	1	0	0	0	1	0	0	1	5	10	1	1	1	5	5	5	3	21	35	1	2	2	1	1	2	2	1	3	3	2
343	25-24	1	4	2	2	1	1	1	2		2	3	2	2	2	2	2	1	0	0	0	0	1	1	0	1	0	4	10	2	3	2	3	2	3	4	19	35	1	2	2	2	1	1	3	3	2	1	3
344	25-24	1	5	2	3	1	1	1	2		2	3	2	2	3	2	2	0	0	0	1	0	1	1	1	0	0	4	10	2	3	3	3	3	3	5	22	35	2	3	3	3	2	2	2	3	2	3	3
345	20-24	1	2	1	3	1	0		5	0	1	3	2	2	3	1	2	1	1	1	0	1	0	1	0	0	1	6	10	3	5	5	4	5	2	4	28	35	1	3	2	1	1	2	2	2	3	2	3
346	25-24	1	4	1	5	1	0		2		3	3	1	1	3	2	2	1	1	1	1	0	0	1	1	0	1	7	10	3	4	5	5	5	2	3	27	35	1	3	2	2	1	1	1	2	3	2	3
347	25-24	1	7	2	1	1	0		3		2	4	1	2	3	2	1	1	1	1	0	0	1	1	0	0	1	6	10	1	1	3	4	4	2	4	19	35	1	3	3	2	1	2	2	2	3	3	3
348	20-24	1	2	2	4	1	0		3		2	3	1	1	2	2	1	1	1	1	0	0	0	1	1	0	1	6	10	2	2	3	4	4	2	4	21	35	1	3	3	2	2	2	2	3	3	3	2
349	25-24	1	1	2	5	1	0		3		3	2	4	2	3	2	1	1	1	1	1	0	0	0	0	0	1	5	10	2	2	4	5	5	2	5	25	35	2	3	3	2	1	1	2	2	3	3	3
350	25-24	1	6	2	1	1	1	1	2		2	2	1	1	2	2	1	1	0	1	0	1	0	0	1	0	0	4	10	2	4	3	4	3	4	3	23	35	1	2	3	2	2	1	2	2	3	3	3
351	25-24	2	8	1	1	1	1	2	5	0	2	3	2	2	2	3	2	1	1	1	1	1	1	1	1	1	1	10	10	3	3	4	5	5	3	4	27	35	1	3	3	3	1	2	3	3	3	3	2
352	30-34	1	8	1	5	2	1	3	3		3	3	1	2	2	3	2	1	1	1	0	1	1	1	0	1	1	8	10	2	2	3	4	5	3	4	23	35	1	3	3	2	1	2	2	2	3	3	2
353	25-24	1	5	1	1	1	1	1	1		4	2	2	2	3	3	2	1	1	1	0	0	0	1	1	1	1	7	10	3	3	3	4	4	5	5	27	35	3	3	3	2	2	2	2	2	3	2	2
354	30-34	1	6	2	1	1	0		1		3	3	1	1	2	3	2	1	1	1	0	0	0	1	0	0	0	4	10	3	3	1	3	3	1	3	17	35	2	3	3	3	1	1	1	2	3	3	3
355	25-24	1	8	2	1	3	1	1	3		3	2	2	2	4	1	3	1	1	1	1	1	1	1	0	0	1	8	10	2	2	2	2	2	2	2	14	35	2	2	2	2	1	1	1	1	3	3	2
356	25-24	1	6	2	1	1	1	1	2		3	4	2	2	2	3	2	1	1	1	1	1	1	1	1	1	0	9	10	3	4	4	5	5	3	4	28	35	2	3	3	2	2	2	2	3	3	3	2
357	25-24	1	1	2	1	1	1	3	2		2	3	3	4	3	2	2	1	1	1	0	1	1	1	1	0	1	8	10	4	3	2	3	5	4	3	24	35	1	3	2	3	1	2	2	2	1	2	3
358	30-34	1	8	2	5	1	1	1	3		2	3	2	3	4	2	1	1	1	1	0	0	1	1	0	1	1	7	10	3	4	3	4	3	3	4	24	35	2	3	3	3	1	3	2	3	3	2	3
359	25-24	1	1	2	1	1	0		5	1	3	3	2	3	3	2	2	0	1	1	1	0	0	1	1	1	0	6	10	3	2	4	5	5	3	4	26	35	1	2	2	3	1	2	3	3	3	2	3
360	25-24	1	3	2	1	1	0		3		2	2	1	2	3	1	2	1	1	1	1	1	1	0	0	0	1	7	10	3	3	2	4	4	2	2	20	35	1	3	1	1	1	1	1	1	2	2	2
361	25-24	1	5	2	1	1	0		3		3	2	1	2	1	2	1	0	0	0	0	0	0	1	1	1	0	3	10	1	1	2	3	3	1	2	13	35	1	2	2	3	1	2	2	3	2	2	3
362	25-24	1	10	2	1	1	0		2		2	3	1	1	2	2	2	1	1	1	1	1	0	1	0	0	1	7	10	2	1	1	2	1	2	3	12	35	1	1	3	2	1	1	1	1	2	1	1
363	25-24	1	5	2	3	1	0		3		3	3	2	2	4	2	2	1	1	1	1	1	0	1	1	1	0	8	10	1	1	2	3	4	2	3	16	35	1	2	2	1	1	1	2	3	2	2	2
364	25-24	1	4	2	3	2	1	3	6	1	3	4	2	2	3	2	2	1	1	1	1	0	0	1	0	0	1	6	10	4	4	4	4	5	3	4	28	35	2	2	2	2	1	1	2	2	2	2	2
365	25-24	1	1	2	3	1	0		2		2	2	1	1	2	2	1	1	1	0	0	1	0	0	0	0	0	3	10	2	3	3	5	5	2	2	22	35	2	2	2	2	2	2	2	2	2	2	2
366	20-24	1	1	2	3	1	0		3		2	2	2	2	3	2	2	1	1	1	0	0	1	1	0	1	0	6	10	2	2	3	4	5	3	2	21	35	2	2	2	2	2	2	2	3	3	3	2
367	25-24	1	3	2	1	1	0		2		3	3	4	2	3	2	1	1	1	1	1	1	1	1	1	1	0	9	10	3	3	4	4	4	3	4	25	35	2	3	3	2	2	3	2	2	3	2	2
368	25-24	1	2	2	3	1	1	3	1		2	1	1	2	1	3	2	1	1	1	0	0	0	1	0	0	1	5	10	2	2	3	4	4	3	2	20	35	1	3	2	2	1	1	1	2	1	1	2
369	25-24	1	1	2	1	1	1	1	1		3	3	2	2	2	1	1	1	1	1	1	0	0	1	1	1	1	8	10	2	3	3	4	4	3	4	23	35	1	3	3	2	1	2	2	2	3	3	2
370	20-24	1	2	2	3	1	0		3		2	3	2	1	2	2	2	1	1	0	0	1	1	1	1	0	1	7	10	1	2	3	4	5	3	4	22	35	1	3	3	3	1	3	2	3	3	3	3
371	25-24	1	3	2	2	2	1	3	6		1	2	1	3	3	2	2	1	1	1	1	1	0	1	1	0	1	8	10	1	1	3	4	5	3	4	21	35	1	2	3	2	1	1	1	1	2	3	2
372	25-24	1	2	2	3	1	0		3		2	2	1	1	2	2	1	1	1	1	0	0	1	1	1	1	1	8	10	2	1	2	3	4	2	4	18	35	1	2	2	1	1	1	1	1	2	2	3
373	30-34	2	8	2	1	3	0		6	0	2	3	2	2	2	1	1	1	1	1	0	1	1	1	0	0	1	7	10	3	2	3	3	4	2	2	19	35	2	3	2	2	1	2	2	2	1	3	2
374	25-24	1	2	2	3	1	1	1	1		2	3	2	2	3	2	2	1	1	0	1	0	0	0	1	0	1	5	10	3	2	3	4	5	3	3	23	35	2	2	3	3	1	2	3	3	3	3	3
375	20-24	1	2	2	3	1	1	1	5	0	3	3	2	2	4	2	2	1	1	1	0	0	0	1	0	0	1	5	10	4	4	4	4	5	2	3	26	35	1	3	3	2	1	1	1	1	3	3	3
376	35+	2	10	1	1	1	1	2	5	0	3	3	2	2	3	2	1	1	1	1	1	0	0	1	0	0	1	6	10	1	2	3	3	5	2	2	18	35	1	3	3	2	1	2	3	3	3	3	3
377	25-24	1	2	2	1	1	0		1		2	2	1	1	2	2	2	1	1	1	0	1	1	1	1	0	0	7	10	2	2	3	4	5	3	3	22	35	2	2	2	2	1	1	1	2	3	3	3
378	25-24	1	4	2	1	1	0		1		2	2	1	1	2	2	1	1	1	1	1	1	0	1	1	0	1	8	10	2	2	3	3	3	3	3	19	35	2	2	2	2	2	2	2	2	2	1	2
379	25-24	1	8	2	1	1	0		3		2	3	2	2	3	2	1	1	1	1	1	0	0	1	1	1	0	7	10	1	1	1	2	3	2	3	13	35	1	3	3	2	1	2	1	2	3	2	2
380	25-24	1	2	2	1	1	0		1		2	1	1	2	3	2	1	1	1	1	1	1	0	0	1	0	0	6	10	1	2	3	3	3	2	4	18	35	1	3	2	2	1	1	1	1	1	2	2
381	25-24	1	3	2	1	1	0		2		2	2	1	2	3	2	1	1	1	1	1	0	0	0	1	0	0	5	10	1	1	3	4	4	2	3	18	35	1	2	2	2	1	2	2	2	3	3	3
382	25-24	1	4	2	1	1	0		1		2	3	2	1	3	2	2	1	0	1	0	0	1	1	0	0	1	5	10	2	3	4	4	5	2	2	22	35	2	3	2	2	2	1	1	2	1	2	3
383	25-24	1	2	2	5	1	0		1		2	2	1	1	2	2	1	1	1	1	0	0	1	1	1	0	1	7	10	2	2	3	4	4	2	4	21	35	2	3	3	2	2	2	2	3	2	3	2
384	25-24	1	3	2	4	1	0		1		2	2	2	1	1	2	1	1	0	1	1	0	0	0	0	1	1	5	10	3	2	3	2	4	2	3	19	35	2	3	3	2	1	2	3	2	3	2	2
385	30-34	2	7	2	1	1	0		3		2	3	1	1	1	2	1	1	1	1	0	0	0	0	0	0	1	4	10	2	3	3	3	3	2	3	19	35	2	1	3	2	3	3	3	3	2	2	1
386	25-24	1	1	2	3	1	1	1	2		1	3	1	1	3	1	1	1	1	1	0	0	1	0	1	1	1	7	10	2	3	3	3	3	2	3	19	35	2	3	3	2	2	3	3	3	2	2	2
387	30-34	1	2	2	1	1	0		2		3	2	2	2	3	3	2	0	0	1	0	0	0	0	0	0	1	2	10	3	2	2	1	2	2	3	15	35	1	3	2	2	1	2	2	2	1	3	3
388	25-24	1	2	2	4	1	0		2		2	3	2	2	2	1	1	1	1	1	0	0	0	0	0	0	1	4	10	2	2	3	2	4	1	1	15	35	1	2	3	2	1	2	2	1	1	1	1
389	30-34	1	7	1	1	1	0		3		2	2	2	2	1	2	1	1	1	0	0	1	1	1	0	0	0	5	10	1	1	2	3	4	2	4	17	35	1	2	2	1	1	2	1	2	2	1	2
390	25-24	1	6	1	1	1	0		3		3	2	1	1	2	1	1	1	1	1	1	1	0	1	1	1	0	8	10	1	2	3	4	5	2	3	20	35	1	2	2	2	1	2	1	2	3	3	3
391	25-24	1	6	1	3	1	1	3	2		2	3	2	3	3	2	1	1	1	1	0	0	0	1	0	1	1	6	10	1	2	3	4	5	3	4	22	35	1	3	3	2	1	2	2	2	3	2	2
392	30-34	1	10	1	1	1	0		1		2	2	2	3	3	2	2	1	1	1	0	0	1	1	0	1	0	6	10	1	2	3	4	5	2	3	20	35	1	2	2	2	2	2	1	2	1	2	3
393	35+	2	11	1	1	3	1	2	6	0	3	2	1	3	4	2	2	1	1	1	0	0	1	1	1	0	1	7	10	3	3	2	4	5	3	5	25	35	1	3	3	3	1	3	2	2	3	3	2
394	30-34	1	9	1	5	1	0		3		2	2	2	4	3	2	2	1	1	1	0	0	0	1	0	0	1	5	10	3	3	2	4	5	3	4	24	35	1	3	3	2	1	2	2	2	3	3	3
395	30-34	1	11	1	1	1	0		2		3	4	2	2	3	3	2	1	0	1	0	0	0	1	0	0	1	4	10	1	1	2	4	5	3	4	20	35	1	3	3	2	1	1	1	1	2	2	3
396	35+	1	15	1	1	1	0		3		2	2	1	1	2	1	1	1	1	1	0	0	1	1	0	0	1	6	10	1	1	2	3	5	3	4	19	35	1	2	2	2	1	1	1	2	3	2	3
397	25-24	1	5	1	1	1	0		3		3	2	1	1	2	2	1	1	1	1	0	0	0	1	1	0	1	6	10	3	3	3	4	5	2	4	24	35	1	3	2	2	1	1	1	2	3	3	3
398	35+	2	12	1	1	1	1	2	5	0	3	3	2	4	3	2	2	1	1	1	0	0	1	1	0	0	1	6	10	3	2	3	4	5	3	3	23	35	1	3	3	3	1	2	1	1	2	3	2
399	25-24	1	2	1	3	1	0		3		4	3	2	2	3	2	2	1	1	1	1	0	0	1	1	1	0	7	10	3	3	3	3	3	3	4	22	35	1	3	3	2	1	2	2	2	3	3	3
400	25-24	1	4	1	2	1	0		3		3	2	2	3	2	2	1	1	1	1	0	0	0	1	1	0	1	6	10	1	1	1	4	4	2	3	16	35	1	2	3	2	2	2	2	2	3	3	3
401	35+	2	10	1	1	2	0		5	0	3	4	2	2	4	3	2	1	1	1	0	0	1	1	0	0	1	6	10	3	3	3	4	5	3	4	25	35	1	3	3	3	1	1	1	2	3	3	2
402	30-34	1	6	1	1	1	0		2		2	3	1	2	2	1	1	1	1	1	0	0	1	1	1	0	1	7	10	2	2	2	5	5	1	2	19	35	2	3	3	3	1	1	1	3	3	3	3
403	30-34	1	4	1	3	1	0		3		2	2	1	1	2	1	1	1	1	1	1	0	0	1	0	0	0	5	10	1	1	1	4	3	2	1	13	35	2	3	3	2	1	1	1	3	3	3	3
404	25-24	1	4	1	4	1	0		3		2	2	1	2	2	2	2	1	0	0	0	0	0	1	1	0	1	4	10	1	1	2	4	4	2	3	17	35	1	3	3	2	1	2	1	1	2	3	1
405	25-24	1	2	1	4	1	0		2		2	2	1	2	2	2	1	1	1	1	0	0	0	1	1	0	1	6	10	2	2	3	4	5	2	3	21	35	1	2	2	2	1	2	2	2	3	2	2
406	35+	1	15	1	1	1	1	3	3		2	2	1	2	2	2	1	1	0	1	0	0	0	1	0	0	1	4	10	3	2	3	2	4	2	3	19	35	2	3	2	3	1	2	3	2	3	2	2
407	30-34	1	7	1	5	1	0		1		3	2	2	2	2	1	1	1	1	0	0	0	0	1	1	0	0	4	10	1	1	1	4	5	3	3	18	35	1	2	3	2	1	1	1	1	3	3	3
408	25-24	1	7	1	1	1	0		1		2	3	1	2	3	2	1	1	1	1	1	1	0	1	1	1	0	8	10	1	1	1	3	4	3	3	16	35	1	2	1	1	1	1	1	1	1	1	1
409	30-34	1	5	1	1	1	1	1	1		2	2	1	2	2	2	1	0	0	1	0	0	1	0	1	0	0	3	10	2	2	2	2	2	2	2	14	35	1	2	2	2	1	1	1	2	2	2	2
410	30-34	2	7	1	1	3	1	2	5	0	3	3	2	3	2	1	2	1	1	1	0	0	0	1	1	0	1	6	10	3	3	2	4	5	3	4	24	35	2	3	3	3	1	3	2	2	3	3	2
411	25-24	1	3	1	4	1	0		2		3	3	2	2	4	2	1	1	1	1	1	0	0	1	1	0	1	7	10	2	3	3	3	3	2	3	19	35	1	2	3	2	2	2	2	2	2	2	2
412	30-34	1	6	1	1	1	0		3		3	2	3	3	2	2	2	1	0	0	0	0	1	1	0	0	1	4	10	3	2	2	4	5	2	3	21	35	1	3	3	2	1	1	2	2	2	3	3
413	25-24	1	8	1	5	1	0		3		2	3	2	2	2	1	1	1	1	1	0	0	0	1	0	0	1	5	10	2	2	3	4	5	2	3	21	35	1	2	2	3	1	2	1	2	3	3	2
414	30-34	1	7	1	1	1	0		1		2	2	2	3	4	4	2	1	1	1	1	0	0	1	1	0	1	7	10	1	2	3	4	5	2	2	19	35	1	3	3	3	1	1	1	2	3	3	3
415	30-34	1	4	1	1	1	0		3		2	2	1	1	2	2	1	1	1	1	0	0	0	1	1	0	1	6	10	1	1	1	4	5	2	3	17	35	1	3	3	2	1	1	1	2	3	3	3
416	30-34	1	10	1	2	1	0		3		2	2	2	1	1	2	2	1	1	1	0	0	0	1	1	0	1	6	10	2	2	2	4	5	2	4	21	35	1	2	2	2	1	2	1	2	3	3	3
417	35+	1	14	1	1	1	0		2		3	2	2	2	3	3	2	1	1	1	1	0	0	1	0	1	0	6	10	1	2	3	4	5	2	3	20	35	1	2	2	1	1	1	1	1	3	2	3
418	35+	2	12	1	1	1	1	2	5	0	2	3	2	4	3	2	2	1	1	1	1	0	1	1	0	1	1	8	10	3	2	2	4	5	2	4	22	35	1	3	3	2	1	2	1	2	3	3	3
419	30-34	1	9	1	1	1	1	1	3		3	2	2	3	1	2	2	1	1	1	0	0	0	1	0	0	1	5	10	2	3	2	4	5	2	3	21	35	1	3	3	1	1	1	1	1	3	2	3
420	25-24	1	4	1	5	1	0		3		1	3	1	1	2	2	1	1	1	1	0	0	0	1	1	0	1	6	10	2	2	2	3	4	2	3	18	35	1	3	2	2	1	1	1	2	3	3	2
421	35+	1	13	1	1	1	1	3	2		2	2	1	1	2	2	1	1	1	1	1	0	0	1	0	0	1	6	10	2	1	2	3	4	2	4	18	35	1	3	2	2	1	1	1	1	3	2	1
422	20-24	1	2	1	4	1	0		2		2	2	1	1	1	2	1	1	1	1	0	0	0	1	1	0	1	6	10	2	2	2	3	4	2	3	18	35	1	3	2	2	1	1	1	1	3	2	2
423	35+	1	8	1	1	1	0		3		3	3	2	2	4	2	2	1	1	0	0	0	0	1	1	0	1	5	10	2	2	3	4	5	2	3	21	35	1	3	3	2	1	1	1	1	3	2	3
424	25-24	1	8	1	5	1	0		3		2	4	2	2	3	2	2	1	1	1	0	0	0	1	1	1	0	6	10	3	2	3	4	5	3	3	23	35	1	3	3	1	1	2	1	1	3	2	2
425	30-34	1	10	1	5	1	0		2		4	2	1	1	3	2	1	1	1	1	0	0	0	1	1	0	0	5	10	2	3	3	4	4	2	3	21	35	1	3	3	1	1	2	1	2	3	2	2
426	25-24	1	6	1	5	1	0		3		3	2	1	3	2	2	2	1	1	1	0	0	0	1	1	1	1	7	10	1	1	2	3	4	2	3	16	35	1	3	3	2	1	1	1	1	3	2	2
427	25-24	1	5	1	5	1	0		3		3	4	2	1	3	1	1	1	1	1	0	0	0	1	1	1	1	7	10	1	1	2	3	5	2	3	17	35	1	3	3	2	1	1	1	1	3	2	3
428	30-34	1	8	1	5	1	0		3		2	3	2	2	2	2	1	1	1	0	1	0	0	1	0	0	1	5	10	1	1	2	3	4	2	2	15	35	1	3	2	1	1	2	1	2	3	1	3
429	30-34	1	6	1	1	1	0		2		2	2	1	1	1	2	1	1	1	0	0	1	1	1	1	1	1	8	10	2	2	2	3	4	1	2	16	35	1	3	3	1	1	1	1	2	3	2	2
430	35+	2	10	1	5	1	1	2	5	0	3	3	2	3	2	1	1	1	1	1	1	1	0	1	1	0	1	8	10	4	4	3	3	5	3	4	26	35	1	3	3	3	1	2	1	2	2	3	1
431	30-34	1	10	1	5	1	1	3	3		3	2	1	3	2	2	1	1	1	0	0	1	0	1	0	0	1	5	10	2	1	2	3	2	2	3	15	35	2	3	3	1	1	1	1	2	3	2	3
432	25-24	1	7	1	1	1	0		2		2	3	2	3	2	2	1	1	1	1	0	0	0	1	0	0	1	5	10	1	2	2	3	4	2	3	17	35	1	3	3	1	1	2	2	3	3	3	2
433	30-34	1	9	1	3	1	0		3		2	3	2	3	2	1	1	1	1	1	0	0	0	1	1	1	1	7	10	2	2	2	3	5	2	3	19	35	1	3	3	1	1	2	1	2	3	2	3
434	35+	2	11	1	1	2	1	2	5	0	2	2	1	1	2	2	1	1	1	1	0	0	0	1	1	0	0	5	10	3	3	2	4	5	2	3	22	35	2	3	3	1	1	2	1	2	3	3	2
435	35+	1	11	1	1	1	1	3	3		3	2	2	2	3	2	1	1	1	1	0	0	0	1	1	0	0	5	10	3	3	2	4	5	2	3	22	35	1	3	3	2	1	2	1	2	2	2	3
436	35+	2	10	1	5	1	1	3	2		3	3	2	2	4	2	2	0	1	0	1	1	1	1	1	0	1	7	10	2	3	1	4	5	2	4	21	35	1	3	2	1	1	2	1	2	3	2	1
437	35+	1	10	1	3	1	1	3	5	0	2	2	2	2	2	2	2	1	1	1	0	0	0	1	1	0	0	5	10	2	3	1	4	5	2	3	20	35	1	2	2	1	1	2	2	2	3	2	1
438	30-34	1	6	1	1	1	0		2		3	4	3	4	3	2	2	1	1	1	0	0	0	1	1	0	0	5	10	3	2	2	3	5	2	4	21	35	1	3	3	2	1	2	1	2	3	3	2
439	25-24	1	6	1	4	1	0		3		2	3	1	2	2	2	2	1	0	0	1	1	1	1	1	0	0	6	10	2	3	1	3	4	4	2	19	35	2	3	3	2	1	2	1	2	3	2	1
440	30-34	1	10	1	4	1	1	3	1		3	2	1	2	3	2	1	1	0	0	0	0	0	1	1	0	0	3	10	3	3	3	4	5	2	3	23	35	1	3	3	2	1	2	1	3	3	2	3
441	30-34	1	8	1	5	1	0		3		2	2	1	1	2	1	1	1	1	1	0	0	0	1	1	0	1	6	10	2	3	3	4	4	2	4	22	35	1	3	2	2	1	2	2	1	2	2	3
442	25-24	1	9	1	3	1	0		3		2	3	1	1	2	2	1	1	1	1	1	0	0	1	1	1	0	7	10	2	2	2	3	5	2	3	19	35	1	2	3	2	1	2	2	3	3	2	2
443	30-34	1	10	1	5	2	1	3	3		2	3	1	2	2	2	1	1	1	1	0	0	0	1	1	0	1	6	10	3	3	2	4	4	3	3	22	35	1	3	3	2	1	1	1	1	3	2	2
444	35+	2	15	1	1	3	1	2	6	0	2	4	2	3	3	1	3	1	1	1	1	1	1	1	0	0	1	8	10	3	3	3	4	5	3	4	25	35	1	3	3	3	1	2	1	1	3	3	2
445	35+	1	13	1	5	1	0		2		2	3	2	3	3	1	2	1	1	1	0	0	0	1	1	1	0	6	10	2	2	2	4	4	3	3	20	35	1	2	2	2	1	1	1	1	3	3	3
446	30-34	1	8	1	5	2	0		6	0	3	3	2	2	4	2	2	1	1	1	0	0	0	1	1	1	1	7	10	3	3	3	4	5	3	2	23	35	1	3	3	2	1	2	1	2	3	3	2
447	30-34	1	11	1	1	1	0		3		2	2	1	2	2	1	1	1	1	1	1	0	0	1	1	1	0	7	10	2	3	3	4	4	2	3	21	35	1	2	3	2	1	2	2	1	3	2	1
448	25-24	1	5	1	1	1	0		3		3	3	1	2	3	2	1	1	1	1	1	0	0	1	1	1	0	7	10	1	1	2	2	3	2	3	14	35	1	2	3	2	1	1	1	1	2	2	2
449	25-24	2	8	1	5	1	1	2	5	0	2	2	1	2	1	2	1	1	1	1	1	0	0	1	1	0	1	7	10	3	3	3	4	4	3	2	22	35	1	3	3	3	1	3	1	2	3	3	2
450	30-34	1	9	1	1	1	0		5	0	4	3	2	2	3	2	2	1	1	1	1	0	0	1	1	1	0	7	10	1	1	1	3	4	2	3	15	35	1	2	2	2	1	1	1	1	3	2	1
451	25-24	1	6	1	1	1	0		2		3	1	1	2	3	2	1	1	1	1	1	0	0	1	1	1	0	7	10	1	1	1	2	3	2	4	14	35	1	2	2	2	1	2	1	1	3	2	3
452	25-24	1	2	1	2	1	0		2		3	1	2	2	2	2	2	1	1	1	1	0	0	1	1	1	0	7	10	1	1	1	2	3	1	4	13	35	1	2	2	2	1	1	1	1	3	2	2
453	30-34	1	10	1	1	1	0		3		4	3	2	2	3	2	1	1	0	0	0	0	0	1	1	0	1	4	10	1	1	2	2	3	2	4	15	35	1	2	2	1	1	2	1	1	3	2	3
454	30-34	1	11	1	1	1	0		3		3	3	2	2	2	2	1	1	1	0	0	0	0	1	1	1	0	5	10	1	1	2	4	4	2	3	17	35	1	3	3	1	1	1	1	2	3	2	2
455	30-34	1	10	1	5	1	0		3		2	2	1	2	2	1	1	1	0	0	0	0	0	1	1	1	0	4	10	1	1	2	3	3	2	4	16	35	1	3	2	1	1	1	1	1	3	2	2
456	25-24	1	5	1	2	1	0		6	0	3	3	2	3	4	3	2	1	1	1	0	0	0	1	1	1	0	6	10	1	1	2	3	4	2	3	16	35	1	3	3	1	1	1	1	1	3	3	3
457	25-24	1	6	1	5	1	0		3		3	2	2	4	2	2	1	1	1	1	1	0	0	1	1	0	1	7	10	2	2	3	4	5	2	3	21	35	1	3	2	2	1	1	1	1	3	2	2
458	35+	1	16	1	1	2	0		6	0	2	4	1	2	2	2	1	1	1	1	0	0	0	1	0	0	1	5	10	1	1	1	3	5	3	4	18	35	1	3	3	1	1	2	1	1	3	2	3
459	30-34	1	8	1	1	1	0		3		3	2	1	2	2	2	2	1	1	1	1	0	0	1	1	1	0	7	10	2	2	3	4	5	2	3	21	35	1	3	3	1	1	2	1	1	3	2	2
460	30-34	1	9	1	1	1	0		3		3	2	2	2	3	2	1	1	1	1	0	0	0	1	1	1	0	6	10	1	1	1	3	4	1	3	14	35	1	2	2	2	1	1	1	1	3	2	2
461	30-34	1	10	1	1	1	0		2		2	1	1	2	1	2	1	1	1	1	0	0	0	1	1	1	0	6	10	2	2	3	4	4	2	3	20	35	1	3	2	1	1	2	1	1	3	3	3
462	25-24	1	4	1	2	1	1	3	2		3	3	2	2	3	2	2	1	1	1	1	0	0	1	0	0	1	6	10	3	2	3	4	5	3	4	24	35	1	3	3	1	1	1	1	1	3	3	3
463	25-24	1	6	1	2	1	0		2		2	3	2	2	2	1	1	1	1	1	0	0	0	1	0	0	1	5	10	1	1	3	3	5	2	3	18	35	1	2	2	1	1	2	1	1	3	3	3
464	35+	1	11	1	5	1	0		2		1	2	1	2	2	1	1	1	1	1	0	0	0	1	1	1	0	6	10	1	1	1	2	3	1	3	12	35	1	3	2	1	1	1	1	1	3	2	2
465	30-34	1	7	1	2	1	0		3		2	3	2	2	2	2	1	1	1	1	0	0	0	1	0	0	1	5	10	2	2	3	3	5	2	3	20	35	1	3	3	1	1	2	1	2	3	1	3
466	30-34	2	7	1	1	1	1	2	5	0	3	3	2	2	2	2	1	1	1	1	1	0	0	1	0	0	1	6	10	3	3	3	4	4	3	2	22	35	1	3	3	2	1	2	1	2	3	2	2
467	30-34	1	9	1	5	1	0		3		2	3	2	3	3	2	2	1	1	1	0	0	0	1	0	0	0	4	10	1	1	2	4	4	2	3	17	35	1	3	2	2	1	1	1	1	3	2	2
468	25-24	1	6	1	2	1	0		3		2	2	1	1	2	1	1	1	1	1	0	0	0	1	0	0	1	5	10	1	1	1	2	4	2	3	14	35	1	3	2	2	1	1	1	1	3	3	3
469	35+	1	11	1	5	1	0		2		1	3	1	1	2	1	1	0	1	1	0	1	1	1	0	1	0	6	10	2	2	1	3	5	2	3	18	35	1	3	3	1	1	2	1	2	3	2	3
470	30-34	1	8	1	3	1	0		2		2	3	1	2	2	1	1	0	0	0	0	0	0	1	0	0	1	2	10	1	1	1	3	5	2	3	16	35	1	3	3	1	1	1	1	1	3	2	2
471	30-34	1	10	1	5	1	0		3		2	2	1	2	2	1	1	1	1	1	0	0	0	1	1	1	0	6	10	1	1	1	3	5	2	3	16	35	1	3	3	1	1	1	1	1	3	3	3
472	35+	1	11	1	1	2	0		6	0	2	2	1	2	1	2	2	1	1	1	0	0	0	1	0	0	0	4	10	1	1	1	4	4	3	3	17	35	1	2	2	2	1	1	1	2	3	3	3
473	30-34	1	6	1	1	1	0		3		2	2	1	2	2	2	1	1	1	1	0	0	0	1	1	0	0	5	10	1	1	1	3	4	2	3	15	35	1	3	3	1	1	2	1	1	3	3	3
474	30-34	1	11	1	1	1	0		2		2	1	1	2	1	2	1	1	1	1	1	0	0	1	1	1	0	7	10	1	1	1	3	5	2	4	17	35	1	3	3	1	1	1	1	1	3	2	3
475	35+	1	20	1	1	1	0		2		2	2	1	2	1	1	1	1	1	1	0	0	0	1	0	0	1	5	10	1	1	1	3	5	2	3	16	35	1	1	1	1	1	1	1	1	3	2	3
476	25-24	1	4	1	4	2	0		6	0	3	4	2	2	3	2	2	1	1	1	0	0	0	1	0	0	1	5	10	1	1	1	3	5	3	4	18	35	1	3	3	1	1	1	1	1	3	3	3
477	30-34	1	6	1	1	1	0		3		2	2	2	2	2	1	1	1	1	1	1	0	0	1	0	0	1	6	10	2	2	2	3	4	2	3	18	35	1	3	1	1	1	2	1	2	3	3	3
478	25-24	1	6	1	2	1	0		3		2	2	1	2	2	3	2	1	1	1	0	0	0	1	0	0	0	4	10	1	2	2	4	4	2	3	18	35	1	3	3	1	1	2	1	1	3	3	3
479	25-24	1	5	1	4	1	0		3		3	3	2	2	2	2	2	1	1	1	0	0	0	1	0	0	1	5	10	1	1	2	3	4	2	3	16	35	1	3	3	1	1	2	1	2	3	3	3
480	30-34	2	10	1	5	1	1	2	5	0	2	4	2	2	3	3	2	1	1	1	0	0	1	1	0	0	0	5	10	2	2	2	3	4	2	3	18	35	1	3	3	1	1	3	1	1	3	2	2
481	30-34	1	11	1	5	1	0		3		2	2	1	1	2	2	1	1	1	1	0	0	0	1	1	1	0	6	10	1	1	1	3	5	2	3	16	35	1	3	2	1	1	2	1	2	3	3	3
482	25-24	1	4	1	2	1	0		3		1	2	1	1	2	1	1	1	1	1	0	0	1	1	0	0	1	6	10	1	1	1	1	5	1	3	13	35	1	3	3	1	1	1	1	2	3	3	3
483	25-24	1	6	1	2	1	0		2		2	2	1	1	2	2	1	1	1	1	0	0	0	1	0	1	0	5	10	1	1	1	2	5	2	3	15	35	1	2	2	1	1	2	1	1	3	2	3
484	30-34	1	12	1	2	1	0		3		3	2	1	2	3	2	1	0	1	1	0	0	0	1	0	0	1	4	10	2	2	2	3	5	2	3	19	35	1	2	2	2	1	1	1	1	3	2	3
485	30-34	1	12	1	2	1	0		1		2	3	1	1	2	1	1	0	0	1	0	0	0	1	0	0	1	3	10	2	2	2	3	4	2	3	18	35	1	2	2	2	1	2	1	1	3	1	2
486	25-24	1	5	1	3	1	0		3		2	3	1	1	2	2	1	1	1	0	0	0	0	0	1	1	1	5	10	1	1	1	1	4	1	2	11	35	1	1	1	1	1	1	1	1	1	1	3
487	30-34	1	10	1	4	1	0		3		2	3	2	2	4	2	2	1	1	1	0	0	0	1	0	0	1	5	10	1	1	3	4	5	1	3	18	35	1	3	3	1	1	2	1	1	3	3	3
488	30-34	1	8	1	3	2	0		6	0	2	4	2	2	3	2	2	1	1	1	1	0	0	1	0	0	1	6	10	2	2	2	3	5	3	3	20	35	1	3	3	1	1	2	1	2	3	2	3
489	30-34	1	10	1	5	1	0		3		1	2	1	1	2	2	1	0	0	0	0	0	0	1	0	0	1	2	10	1	1	1	3	5	2	3	16	35	1	1	1	1	1	1	1	1	3	2	3
490	35+	1	22	1	1	2	0		6	0	3	4	1	2	3	2	2	1	1	1	0	0	0	1	0	0	1	5	10	2	2	2	3	5	3	4	21	35	1	3	3	1	1	1	1	1	3	1	3
491	25-24	1	3	1	4	1	0		2		3	3	1	2	3	2	2	1	1	1	0	0	0	1	0	0	1	5	10	1	1	1	3	4	1	3	14	35	1	2	2	1	1	2	1	1	3	2	3
492	30-34	1	7	1	1	1	0		2		3	3	2	2	1	2	2	1	1	1	1	0	0	1	0	0	1	6	10	2	2	2	2	5	2	3	18	35	1	3	3	1	1	1	1	1	3	2	3
493	25-24	1	6	1	2	1	0		3		3	3	4	3	4	2	2	1	0	1	0	0	1	1	0	1	1	6	10	1	1	1	4	4	2	3	16	35	1	3	3	1	1	3	1	2	3	2	3
494	20-24	1	3	1	1	1	0		5	0	2	2	1	2	2	3	1	1	1	1	1	1	1	1	0	0	1	8	10	2	2	5	5	5	4	4	27	35	1	2	2	2	1	1	1	1	3	3	3
495	25-24	1	1	1	1	1	1	3	4		4	2	2	1	1	2	2	1	1	1	1	1	0	1	1	0	1	8	10	2	2	4	5	4	2	4	23	35	1	2	2	2	1	3	2	2	3	3	2
496	25-24	1	5	1	1	1	0		3		3	3	2	2	3	3	4	1	1	1	1	1	0	1	0	0	1	7	10	2	4	2	3	3	2	1	17	35	3	2	1	2	2	2	2	1	3	3	2
497	25-24	1	4	1	1	1	0		3		3	4	2	2	3	2	2	1	1	1	1	1	0	1	0	0	1	7	10	2	4	1	3	3	1	1	15	35	3	2	1	2	2	2	2	1	3	3	2
498	30-34	1	7	1	1	1	0		2		2	3	2	2	3	3	2	1	1	1	1	1	0	1	0	0	1	7	10	2	2	1	3	3	2	2	15	35	2	2	2	2	3	2	2	1	2	3	3
499	25-24	1	3	1	1	1	1	3	3		3	3	2	2	3	2	2	1	1	1	1	1	0	1	0	1	1	8	10	5	5	4	3	5	4	5	31	35	3	3	2	2	3	3	3	3	3	3	3
500	20-24	1	2	1	1	1	1	3	2		3	3	1	2	3	2	1	1	1	1	1	1	0	0	0	0	1	6	10	5	5	4	3	5	4	5	31	35	3	3	2	2	3	3	3	3	2	3	3
501	35+	1	14	1	1	1	0		3		2	2	1	1	2	2	1	1	1	1	0	0	1	1	0	0	1	6	10	2	1	1	5	5	1	1	16	35	1	2	2	2	2	2	2	2	3	3	3
502	30-34	1	7	1	1	1	0		1		2	3	1	1	2	1	1	0	1	0	1	0	1	1	1	0	0	5	10	1	2	3	5	1	1	1	14	35	1	3	3	3	1	1	1	3	3	3	3
503	25-24	1	4	2	4	1	0		2		2	3	2	2	2	1	1	1	1	1	0	0	0	0	0	0	1	4	10	2	2	3	2	1	1	1	12	35	2	1	1	1	2	2	1	1	1	1	1
504	30-34	1	4	1	1	1	0		1		3	2	1	2	1	2	1	1	1	1	0	0	1	1	0	1	0	6	10	1	1	1	4	1	1	1	10	35	1	3	3	3	1	1	1	3	3	3	3
505	25-24	1	10	1	3	1	1	1	6	1	1	1	1	1	1	1	1	1	1	1	1	1	1	0	1	1	1	9	10	2	3	3	3	3	2	3	19	35	1	2	3	2	1	2	2	2	2	2	2
506	25-24	1	2	1	1	1	0		1		1	1	1	1	1	1	1	1	1	1	1	1	0	0	1	0	0	6	10	1	2	3	3	3	2	1	15	35	1	1	1	2	1	1	1	1	1	2	2
507	25-24	1	7	1	3	1	1	1	3		2	2	1	2	1	1	1	1	1	1	0	0	0	1	0	0	0	4	10	2	3	3	4	5	2	4	23	35	1	3	3	2	1	1	1	2	3	3	3
120	25-24	1	4	1	1	1	0		2		4	3	2	2	3	3	2	0	1	1	1	0	0	0	1	1	0	5	10	3	3	3	3	5	5	5	27	35	1	1	1	1	1	1	1	1	1	1	1
																											3013	5070								9839	17745												10666
																												59%									55%

[truncated: 61 more columns]
